# Supplementary material for: (2E)-1-(2-Bromo­phen­yl)-3-(4-chloro­phen­yl)prop-2-en-1-one
Source: Acta Crystallogr Sect E Struct Rep Online. 2010 Jun 16;66(Pt 7):o1638. doi: 10.1107/S1600536810021562 (PMC3007051; doi:10.1107/S1600536810021562)
Supplement: Supplementary file 2 [file e-66-o1638-Isup2.hkl]

# 
# h,k,l, Fc-squared, Fo-squared, sigma(Fo-squared) and status flag 
# 
data_I
_shelx_title ' hsy764 in P2(1)/c' 
_shelx_refln_list_code          4 
_shelx_F_calc_maximum      186.14 
_exptl_crystal_F_000       640.00 
_reflns_d_resolution_high  0.8011 
 
loop_ 
 _symmetry_equiv_pos_as_xyz 
 'x, y, z' 
 '-x, y+1/2, -z+1/2' 
 '-x, -y, -z' 
 'x, -y-1/2, z-1/2' 
 
_cell_length_a     5.7317 
_cell_length_b     9.3920 
_cell_length_c    23.6517 
_cell_angle_alpha  90.000 
_cell_angle_beta   91.231 
_cell_angle_gamma  90.000 
 
_shelx_F_squared_multiplier     1.000 
 
loop_ 
 _refln_index_h 
 _refln_index_k 
 _refln_index_l 
 _refln_F_squared_calc 
 _refln_F_squared_meas 
 _refln_F_squared_sigma 
 _refln_observed_status 
   1   0   0      196.72      264.68      4.64 o 
   2   0   0    19100.85    14917.52     37.17 o 
   3   0   0     3654.29     3800.59     71.36 o 
   4   0   0     2928.74     2619.76     83.20 o 
   5   0   0     2942.20     2931.57     37.13 o 
   6   0   0     1206.59     1308.23     26.79 o 
   1   1   0      430.81      382.93      2.39 o 
   2   1   0     3798.33     3693.63     71.28 o 
   3   1   0       29.28       21.29      2.53 o 
   4   1   0     1119.03     1016.08     42.57 o 
   5   1   0      707.87      641.66     18.51 o 
   6   1   0      503.83      794.22     28.34 o 
   0   2   0       71.27       84.86      2.73 o 
   1   2   0       19.96       42.04      1.53 o 
   2   2   0     1314.88     1165.27      7.17 o 
   3   2   0      132.08      105.33      8.87 o 
   4   2   0     1478.13     1408.62     25.24 o 
   5   2   0      872.87      798.19     21.01 o 
   1   3   0     5141.23     4649.34    142.01 o 
   2   3   0     4120.25     4113.31     87.85 o 
   3   3   0     7578.53     5372.67     50.52 o 
   4   3   0     1497.43     1462.27     23.99 o 
   5   3   0     3226.62     3046.43     40.00 o 
   6   3   0       23.86       43.31      8.94 o 
   0   4   0      102.96      146.66      5.23 o 
   1   4   0       21.46       39.81      8.59 o 
   2   4   0      215.43      226.90      4.47 o 
   3   4   0     1322.00      981.44     23.43 o 
   4   4   0     3311.55     3344.36     25.69 o 
   1   5   0     8497.86     7526.63    200.56 o 
   2   5   0      933.83     1007.96     15.52 o 
   3   5   0     4687.92     4299.00     33.37 o 
   4   5   0      215.82      204.68      7.45 o 
   5   5   0      344.65      354.21     10.57 o 
   6   5   0     3260.27     3777.93     41.77 o 
   0   6   0     2740.40     3878.94     30.81 o 
   1   6   0        6.74       13.81      3.17 o 
   2   6   0      874.60      799.98     16.65 o 
   3   6   0       95.72       90.72      7.75 o 
   4   6   0     1026.66     1443.54     24.42 o 
   5   6   0      200.09      339.68    104.45 o 
   1   7   0     1715.78     1523.61     91.40 o 
   2   7   0      884.89      798.94     16.64 o 
   3   7   0     1130.82     1200.76    204.65 o 
   4   7   0      129.98      384.81    187.91 o 
   0   8   0      930.74      740.62     34.35 o 
   1   8   0      396.00      358.37     22.73 o 
   2   8   0     3212.32     2732.99    101.08 o 
   3   8   0      804.95      703.28     55.26 o 
   4   8   0     2476.85     2713.54     35.97 o 
   5   8   0      943.45     1374.11     22.04 o 
   1   9   0        5.91       34.89     16.40 o 
   2   9   0      495.72      463.06     19.66 o 
   3   9   0       28.34     2965.11   1629.73 o 
   4   9   0       13.60      279.34    160.35 o 
   0  10   0     1184.31     1074.74     42.98 o 
   1  10   0        3.57       19.86     16.00 o 
   2  10   0      326.93      380.28     18.66 o 
   3  10   0     1210.96     1341.24    101.42 o 
   1  11   0     1593.48     1574.23    145.33 o 
   2  11   0       94.72      117.75     11.65 o 
  -6   1   1       10.82       36.01      8.83 o 
  -5   1   1      827.81      872.18     24.82 o 
  -4   1   1     1117.65     1026.70     63.70 o 
  -3   1   1    10115.97     9243.93     84.69 o 
  -2   1   1     3633.67     3583.94     80.55 o 
  -1   1   1     3365.65     3177.71      7.34 o 
   0   1   1     1106.54     1034.72      4.06 o 
   1   1   1     4383.84     4004.33     38.23 o 
   2   1   1     1932.39     1795.72     12.59 o 
   3   1   1       35.41       27.11      3.03 o 
   4   1   1     3349.99     2873.79     27.63 o 
   5   1   1       88.68      184.30     12.33 o 
   6   1   1     4154.83     4616.78     50.33 o 
  -6   2   1     3719.38     5008.00     51.44 o 
  -5   2   1       18.38       23.67      8.87 o 
  -3   2   1      232.70      320.74      6.97 o 
  -2   2   1      300.34      239.81      3.71 o 
  -1   2   1     3640.15     3322.44    122.91 o 
   0   2   1      868.40      837.50     24.24 o 
   1   2   1     5604.05     5077.70     81.13 o 
   2   2   1     5006.78     5400.62     21.05 o 
   3   2   1     5819.56     5057.84    522.32 o 
   4   2   1     1646.23     1559.31    116.82 o 
   5   2   1      503.50      699.14     27.29 o 
   6   2   1       29.94       79.35     16.63 o 
  -6   3   1       14.20        8.65      8.29 o 
  -5   3   1     2016.05     3132.57     44.61 o 
  -4   3   1       90.73       92.99      9.12 o 
  -3   3   1     1097.88     1026.05    130.61 o 
  -2   3   1        0.73       11.21      2.23 o 
  -1   3   1      534.14      569.56      5.57 o 
   0   3   1     3672.03     3407.91     18.27 o 
   1   3   1     2237.20     2125.85     72.33 o 
   2   3   1     3588.69     3582.79     50.28 o 
   3   3   1      691.40      487.40     17.10 o 
   4   3   1     1059.39     1033.99     20.46 o 
   6   3   1       42.52       58.87      9.13 o 
  -6   4   1     1800.15     2129.13     33.38 o 
  -5   4   1      626.84      790.20     21.89 o 
  -4   4   1     2485.79     2544.41    126.49 o 
  -3   4   1      222.46      160.35      9.56 o 
  -2   4   1     5456.63     5438.82     26.83 o 
  -1   4   1     1632.43     1525.19     10.56 o 
   0   4   1     5903.94     5553.70     42.91 o 
   1   4   1     4401.61     3865.36     75.79 o 
   2   4   1     2512.52     2417.10     13.07 o 
   3   4   1     4242.57     3026.60     39.59 o 
   4   4   1      373.49      385.76     11.03 o 
   5   4   1     3196.29     2979.71     39.39 o 
  -5   5   1       83.39      291.05    162.68 o 
  -4   5   1      437.88      791.87    237.05 o 
  -3   5   1     1829.23     1783.09     89.79 o 
  -2   5   1      844.61      937.14     13.42 o 
  -1   5   1     3098.00     2856.73     61.30 o 
   0   5   1      641.14      664.04      8.19 o 
   1   5   1     3998.71     3824.41     84.15 o 
   2   5   1      132.12      124.89      6.26 o 
   3   5   1      566.47      533.54     21.80 o 
   4   5   1       40.41       68.63      8.90 o 
   5   5   1       10.30      215.03     85.91 o 
  -6   6   1      899.04     1157.04     20.24 o 
  -5   6   1        5.32      490.85    276.26 o 
  -4   6   1      826.12      750.15     53.18 o 
  -3   6   1     3473.96     3252.08     36.83 o 
  -2   6   1     8160.74     7711.57     49.47 o 
  -1   6   1     1573.78     1548.77     37.30 o 
   0   6   1     9003.93     8404.73    185.37 o 
   1   6   1      788.25      757.54     10.01 o 
   2   6   1      209.51      213.76     13.44 o 
   3   6   1     2483.75     2095.85     85.15 o 
   4   6   1      525.36      537.57     28.52 o 
   5   6   1     2228.52     2927.39    214.70 o 
  -5   7   1     1237.38     1719.14    103.47 o 
  -4   7   1        2.09      810.69    460.22 o 
  -3   7   1     2041.02     1716.63     30.31 o 
  -2   7   1      973.75      856.53     46.29 o 
  -1   7   1     1736.49     1702.78    159.99 o 
   0   7   1     1934.00     1716.90    151.77 o 
   1   7   1      406.17      328.15     23.16 o 
   2   7   1     5081.76     4127.58    212.22 o 
   3   7   1        6.58      602.01    338.34 o 
   4   7   1     1797.27     2012.09    330.02 o 
   5   7   1        0.74      262.37    130.55 o 
  -3   8   1       10.21       65.47     24.85 o 
  -2   8   1      410.02      924.93    390.49 o 
  -1   8   1        1.40       18.27     13.76 o 
   0   8   1       58.33       56.26     15.92 o 
   1   8   1      187.46      209.73     17.95 o 
   2   8   1       49.17     1138.77    586.53 o 
   3   8   1      154.13      486.66    256.01 o 
  -4   9   1      384.83      458.79     42.49 o 
  -3   9   1     2869.40     2886.70     28.95 o 
  -2   9   1      412.61      374.60     32.52 o 
  -1   9   1     1451.18     1228.89     48.46 o 
   0   9   1     2786.12     2427.97     58.51 o 
   1   9   1     1804.26     1436.53     34.24 o 
   2   9   1     3706.77     3753.73     65.57 o 
   3   9   1     3692.51     3516.47    132.45 o 
   4   9   1      605.69      621.89     28.01 o 
  -3  10   1       11.73       27.30      8.17 o 
  -2  10   1      562.56      517.92     16.81 o 
  -1  10   1      308.94      288.91     15.81 o 
   0  10   1     1114.02      947.46     27.06 o 
   1  10   1       15.07        6.33     11.64 o 
   2  10   1       39.44       41.75     11.46 o 
   3  10   1      164.34      132.83     17.96 o 
  -2  11   1      265.14      277.30     14.38 o 
  -1  11   1      373.01      345.44     50.10 o 
   0  11   1      356.10      343.57     13.43 o 
   1  11   1      198.74      219.71     11.90 o 
   2  11   1      584.51      503.17    108.97 o 
  -6   0   2      174.94      190.22     12.55 o 
  -5   0   2     3974.25     4044.43     44.07 o 
  -4   0   2     2323.26     1380.42     38.16 o 
  -3   0   2     9649.17     8276.50     29.78 o 
  -2   0   2     8769.50     8128.57     58.60 o 
  -1   0   2    12221.12    12550.55    724.64 o 
   1   0   2     1094.18     1175.26     93.82 o 
   2   0   2     3672.03     3567.25     36.26 o 
   3   0   2     9337.13     8305.79     49.87 o 
   4   0   2      258.59      157.63      8.77 o 
   5   0   2     7111.56     7492.55     58.64 o 
   6   0   2       74.43       95.85      9.77 o 
  -5   1   2      332.27      348.39     14.52 o 
  -4   1   2      243.37      185.41     20.10 o 
  -3   1   2       32.14       39.30      2.56 o 
  -2   1   2      405.92      459.63     15.64 o 
  -1   1   2     3247.51     3301.41     22.05 o 
   0   1   2      464.90      473.78      4.88 o 
   1   1   2      677.16      655.62      5.74 o 
   2   1   2     3856.24     3590.24     41.39 o 
   3   1   2     1684.51     1744.39     46.28 o 
   4   1   2        8.15        9.66      4.91 o 
   5   1   2       90.48       78.93      8.98 o 
   6   1   2      570.69      572.91     18.94 o 
  -6   2   2     3002.32     3438.81     43.38 o 
  -5   2   2      746.54      747.17     20.63 o 
  -4   2   2     2633.22     2625.93     21.66 o 
  -3   2   2      994.23      916.58      9.50 o 
  -2   2   2     3386.77     3117.85     14.13 o 
  -1   2   2    12952.18    11654.00     28.48 o 
   0   2   2    13722.38    11741.90     92.57 o 
   1   2   2    10186.41     9175.89     45.98 o 
   2   2   2      562.47      602.32      7.27 o 
   3   2   2     5931.84     5217.27    469.76 o 
   4   2   2     1432.97     1502.07     23.41 o 
   5   2   2     1345.01     1244.45     25.28 o 
   6   2   2      649.08      913.94     23.84 o 
  -6   3   2       81.37      103.66     10.53 o 
  -5   3   2     2561.72     2724.61     38.74 o 
  -4   3   2     1331.70     1375.68     21.39 o 
  -3   3   2      108.93       93.20      3.82 o 
  -2   3   2     4076.80     3748.89     19.36 o 
  -1   3   2       97.31      105.67      2.88 o 
   1   3   2      116.19      128.53      9.12 o 
   2   3   2    12322.56    12529.34     40.40 o 
   3   3   2        0.84       12.77      6.91 o 
   4   3   2     2428.16     2271.23     29.74 o 
   5   3   2     1127.96     1128.69     24.64 o 
   6   3   2      581.46      647.18     19.98 o 
  -4   4   2      261.37      241.27     11.81 o 
  -3   4   2      631.65      458.47     14.61 o 
  -2   4   2     1062.06     1147.06     13.02 o 
  -1   4   2     1771.15     1673.66     11.28 o 
   0   4   2      125.76      135.81      4.85 o 
   1   4   2     2187.68     2045.44     62.32 o 
   2   4   2     1830.11     1827.45     18.60 o 
   3   4   2       20.84       25.55      6.59 o 
   4   4   2      246.94      273.37      8.17 o 
   6   4   2      131.60      220.28     14.31 o 
  -6   5   2      860.01     1121.30     23.56 o 
  -5   5   2     1103.62     1300.20     72.64 o 
  -4   5   2     2589.24     2603.08     90.66 o 
  -3   5   2     3319.22     3318.78    167.99 o 
  -2   5   2     4674.33     4848.56     30.61 o 
  -1   5   2      750.72      627.00     11.11 o 
   0   5   2     2175.29     1948.80     79.62 o 
   1   5   2      722.26      757.21     21.90 o 
   2   5   2     3881.77     4060.23     31.26 o 
   3   5   2      116.02      115.27      6.67 o 
   4   5   2     2535.65     2373.01     28.05 o 
   5   5   2     1188.56     1410.99     79.60 o 
   6   5   2     2166.15     3000.44    185.91 o 
  -5   6   2      774.55     2537.36   1404.92 o 
  -4   6   2      395.06      414.28     10.24 o 
  -3   6   2      404.35      413.89     12.71 o 
  -2   6   2      886.55      884.28     18.00 o 
  -1   6   2     1930.27     1888.58     22.27 o 
   0   6   2      175.22      207.14      5.82 o 
   1   6   2     1420.36     1428.77     61.02 o 
   2   6   2       85.63       75.67     22.24 o 
   3   6   2      798.95      679.96     15.25 o 
   4   6   2     1377.62     1224.31     46.60 o 
   5   6   2      936.23     1624.66    437.52 o 
   6   6   2      349.28      604.95     15.05 o 
  -5   7   2      336.24      734.59    149.50 o 
  -4   7   2     1277.55     1944.34     31.06 o 
  -3   7   2     1905.44     2225.84    374.07 o 
  -2   7   2      286.58      223.36     10.22 o 
  -1   7   2     1802.43     1757.11    159.73 o 
   0   7   2      226.90      241.96     15.18 o 
   1   7   2       46.12       52.71      6.73 o 
   2   7   2     2014.98     1712.98     37.93 o 
   3   7   2     2144.80     1793.90     24.97 o 
   4   7   2      823.81      825.34     18.29 o 
   5   7   2      558.73      913.35     90.37 o 
  -5   8   2       38.65       43.21      7.84 o 
  -4   8   2      290.07      417.57     15.64 o 
  -3   8   2     1672.94     1442.35     24.40 o 
  -2   8   2        0.80      194.82     93.99 o 
  -1   8   2     4434.62     4099.01     33.43 o 
   0   8   2       44.54       32.91     13.85 o 
   1   8   2     5477.59     4737.93     59.34 o 
   2   8   2       60.63       58.32     24.80 o 
   3   8   2     2781.28     2446.33     85.17 o 
   4   8   2       33.99      120.39     54.93 o 
   5   8   2      429.59      494.67     13.98 o 
  -4   9   2      237.75     1001.84    605.38 o 
  -3   9   2       49.08       67.49     10.53 o 
  -2   9   2      470.43      469.24     19.05 o 
  -1   9   2       44.99       39.46     13.09 o 
   0   9   2       69.40       56.37     13.99 o 
   1   9   2      238.01      164.93     21.89 o 
   2   9   2       67.63       86.99     13.03 o 
   3   9   2       85.96      989.23    499.37 o 
   4   9   2      148.02      287.03    106.78 o 
  -3  10   2      743.02      822.32     66.80 o 
  -2  10   2        1.00       -4.83     13.19 o 
  -1  10   2     2381.97     2180.67     32.95 o 
   0  10   2       55.25       63.41     13.09 o 
   1  10   2     1809.11     1687.65     86.83 o 
   2  10   2       59.92       51.22     16.41 o 
   3  10   2     1104.32     1159.91     16.16 o 
  -2  11   2     1642.45     1706.33     27.80 o 
  -1  11   2      447.66      433.28     60.03 o 
   0  11   2      466.52      416.09     18.99 o 
   1  11   2       71.23       58.44     10.55 o 
   2  11   2      599.04      558.20     45.78 o 
  -6   1   3     2977.35     3083.24     41.07 o 
  -5   1   3      433.51      385.00     15.18 o 
  -4   1   3     9724.13     5953.61    494.39 o 
  -3   1   3     1256.91     1246.07     14.92 o 
  -2   1   3     2010.31     2019.04     41.43 o 
  -1   1   3     8320.77     9027.05    127.58 o 
   0   1   3     9836.08    10359.77     75.96 o 
   1   1   3     8805.98     8680.37     33.36 o 
   2   1   3     2135.32     1947.65     16.21 o 
   3   1   3     9859.96     9135.64     46.20 o 
   4   1   3     1306.56     1189.17     19.56 o 
   5   1   3     2152.65     2102.47     31.85 o 
   6   1   3      155.45      225.87     14.01 o 
  -5   2   3        8.12      105.72     14.89 o 
  -4   2   3      132.12      127.36      6.46 o 
  -3   2   3     2146.46     2291.04     17.53 o 
  -2   2   3     2361.44     2246.08     13.49 o 
   0   2   3       46.38       57.98      3.35 o 
   1   2   3    23873.04    20554.88    164.66 o 
   2   2   3      937.00     1122.24     10.07 o 
   3   2   3       56.84       39.31      4.55 o 
   4   2   3     1560.93     1563.51     24.09 o 
   5   2   3       24.94       69.91      9.61 o 
   6   2   3     2539.53     2701.98     38.29 o 
  -6   3   3       20.29       66.44     10.65 o 
  -4   3   3      674.09      688.80     16.40 o 
  -3   3   3     1228.83     1223.47     22.58 o 
  -2   3   3     3025.50     3082.65     18.98 o 
  -1   3   3     1978.21     1846.09     14.54 o 
   0   3   3     6720.25     6061.63     72.21 o 
   1   3   3      914.69      968.55     11.38 o 
   2   3   3     1455.13     1505.95     14.66 o 
   3   3   3     1470.09     1111.29     21.92 o 
   4   3   3      108.87      112.30      7.87 o 
   5   3   3      855.83      879.84     22.11 o 
   6   3   3       73.89       77.12     11.02 o 
  -6   4   3     1499.24     1696.47     29.72 o 
  -5   4   3     1369.49     1298.56     27.77 o 
  -4   4   3        0.80        1.15      6.36 o 
  -3   4   3     9955.91     9834.40     54.59 o 
  -2   4   3      802.74      829.75     11.60 o 
  -1   4   3     4715.73     4264.44     26.76 o 
   0   4   3       23.25       11.95      2.10 o 
   1   4   3     1279.55     1076.22     34.22 o 
   2   4   3     3639.58     3714.27     26.51 o 
   3   4   3      654.63      574.82     16.23 o 
   4   4   3     1876.36     1867.03     24.47 o 
   5   4   3        0.72        4.75      7.75 o 
   6   4   3     1344.68     1509.13     28.24 o 
  -5   5   3        4.77      171.52     64.42 o 
  -4   5   3      268.90      268.88      9.29 o 
  -3   5   3      148.01      130.56      9.85 o 
  -2   5   3      437.62      522.40     11.07 o 
  -1   5   3      235.43      277.43      8.16 o 
   0   5   3        5.84       14.50      7.03 o 
   1   5   3     3080.91     3120.39     27.24 o 
   2   5   3      964.36     1028.19     16.70 o 
   3   5   3     1740.65     1546.48     67.46 o 
   4   5   3      984.75     1080.41     40.77 o 
   5   5   3        0.08       -1.53      5.75 o 
   6   5   3      493.13      644.81     54.50 o 
  -5   6   3     3738.52     4592.99     33.34 o 
  -4   6   3        5.99      110.63     38.23 o 
  -3   6   3     3898.21     3705.02     33.23 o 
  -2   6   3        2.73       -0.10      6.37 o 
  -1   6   3     1659.57     1669.71     21.85 o 
   0   6   3     3668.23     3727.75     32.63 o 
   1   6   3     2072.91     2040.64     24.75 o 
   2   6   3     6887.10     6164.90    288.39 o 
   3   6   3     3956.97     3535.68     32.33 o 
   4   6   3     2090.37     2278.36     30.96 o 
   5   6   3     1094.68     1239.25     33.95 o 
  -5   7   3      162.11      225.35     49.17 o 
  -4   7   3     1490.74     1622.08     28.80 o 
  -3   7   3        5.31       74.25     40.90 o 
  -2   7   3     1347.72     1184.41     29.79 o 
  -1   7   3        3.08       10.75      6.78 o 
   0   7   3     1881.54     1771.93    110.37 o 
   1   7   3      110.01      103.96     14.45 o 
   2   7   3     2141.55     1931.29     74.39 o 
   3   7   3       14.60      276.37    148.64 o 
   4   7   3       31.63      107.96     37.85 o 
   5   7   3     1028.74     1288.74    114.54 o 
  -5   8   3       27.84      102.86     53.03 o 
  -3   8   3        9.97      221.32    119.21 o 
  -2   8   3      371.87      433.54     66.86 o 
  -1   8   3       77.38       72.71     11.02 o 
   0   8   3        3.48        5.80     10.90 o 
   1   8   3      172.33      165.68      9.26 o 
   2   8   3       79.53      112.28     27.64 o 
   3   8   3       17.85       34.44      8.01 o 
   4   8   3      595.54      641.53     69.50 o 
   5   8   3        0.43       46.51      7.62 o 
  -4   9   3     1672.28     1827.51     19.73 o 
  -3   9   3      985.30     1070.28     27.76 o 
  -2   9   3     5192.74     5108.21     38.34 o 
  -1   9   3     1915.48     1762.80     46.91 o 
   0   9   3     4642.10     4201.58     90.40 o 
   1   9   3      370.17      327.49     16.92 o 
   2   9   3     1087.90     1135.76     25.62 o 
   3   9   3      780.83      771.96     58.59 o 
   4   9   3       52.04       54.78      6.45 o 
  -3  10   3      248.60      900.91    511.36 o 
  -2  10   3       37.92       52.91      6.69 o 
  -1  10   3       12.37       11.88      9.84 o 
   0  10   3        4.28       -1.64     11.47 o 
   1  10   3       22.69       22.50     10.34 o 
   2  10   3      540.71      518.02     31.21 o 
   3  10   3      321.97      308.68     12.87 o 
  -2  11   3      146.75      180.43     12.14 o 
  -1  11   3        0.43        2.68      9.70 o 
   0  11   3     1111.23      953.23     48.27 o 
   1  11   3      234.14      205.35     19.72 o 
   2  11   3      259.50      243.78     13.85 o 
  -6   0   4        1.80        6.46      8.97 o 
  -5   0   4     5535.71     5034.51     49.93 o 
  -4   0   4     1215.72     1111.39     36.52 o 
  -3   0   4     1498.37     1296.07     44.59 o 
  -2   0   4     3992.96     3633.33    142.75 o 
  -1   0   4     1240.74     1689.52     13.13 o 
   0   0   4    16757.13    16875.69     45.85 o 
   1   0   4    11289.29    11056.47    139.82 o 
   2   0   4    16869.12    15908.64     38.54 o 
   3   0   4     4001.12     4230.87     30.16 o 
   4   0   4     8918.68     8037.87     62.05 o 
   5   0   4      246.95      273.47     13.54 o 
   6   0   4      416.52      499.75     17.42 o 
  -5   1   4      143.38      178.23     21.39 o 
  -4   1   4      168.21      143.39      8.48 o 
  -3   1   4     1196.58     1266.09     15.57 o 
  -2   1   4      123.31       85.72      3.43 o 
  -1   1   4       14.72       24.91      2.35 o 
   0   1   4      250.18      251.64      4.78 o 
   1   1   4     5548.51     6144.79     41.63 o 
   2   1   4      329.59      306.72      4.50 o 
   3   1   4       18.11       11.13      2.74 o 
   4   1   4      976.30      944.08     70.79 o 
   5   1   4      641.30      696.63     19.36 o 
   6   1   4      124.92      117.67     10.84 o 
  -6   2   4      119.80      278.02     15.10 o 
  -5   2   4      855.44      836.78     20.90 o 
  -4   2   4      122.24      119.39      6.59 o 
  -3   2   4     1582.56     1628.58     30.25 o 
  -2   2   4      906.23      952.13      8.12 o 
  -1   2   4     3567.57     3650.47     20.39 o 
   0   2   4     2843.43     2876.15     17.59 o 
   1   2   4     4206.87     4659.27    278.75 o 
   2   2   4     3148.81     3173.21     17.42 o 
   3   2   4        7.97        9.68      4.00 o 
   4   2   4      736.17      679.54     16.36 o 
   5   2   4       62.70       67.00      8.73 o 
   6   2   4      273.41      410.69     17.72 o 
  -6   3   4     1029.56     1042.15     25.35 o 
  -5   3   4     4514.88     5485.87     55.51 o 
  -4   3   4     2673.20     2655.91     30.64 o 
  -3   3   4     4642.06     4803.96    240.18 o 
  -2   3   4     8299.67     7949.56     31.55 o 
  -1   3   4     8129.79     7759.85     32.29 o 
   0   3   4      832.04      735.03     10.10 o 
   1   3   4     4109.32     4022.13     23.54 o 
   2   3   4      478.48      616.67      9.78 o 
   3   3   4     3003.79     2562.33     31.52 o 
   4   3   4      777.55      742.89     17.90 o 
   5   3   4     5847.73     5722.74     53.98 o 
   6   3   4       91.53       84.08      9.92 o 
  -6   4   4       11.80       62.89     11.73 o 
  -5   4   4       80.97      151.04     12.42 o 
  -4   4   4      322.92      298.67      8.79 o 
  -3   4   4     1027.57     1035.21     18.14 o 
  -2   4   4      229.69      219.64      6.92 o 
  -1   4   4     3005.13     3016.67     23.21 o 
   0   4   4      244.31      276.32      7.68 o 
   1   4   4     1325.04     1481.79     16.92 o 
   2   4   4      408.09      464.56     10.28 o 
   3   4   4     2554.45     2402.59     32.05 o 
   4   4   4      506.41      531.22     10.59 o 
   5   4   4        6.37       14.02      7.80 o 
   6   4   4       80.46      135.05     11.61 o 
  -6   5   4     2677.84     3032.57     36.81 o 
  -5   5   4      239.87      224.23     17.27 o 
  -4   5   4     1366.66     1298.48     25.25 o 
  -3   5   4      903.13      915.53     20.09 o 
  -2   5   4     1514.40     1521.11     18.90 o 
  -1   5   4     6349.43     6169.88     37.77 o 
   0   5   4     1745.23     1896.50     21.51 o 
   1   5   4     8620.13     8316.38     45.31 o 
   2   5   4      121.96      157.13      7.75 o 
   3   5   4     7019.67     7221.73    113.48 o 
   4   5   4      677.19      679.46     16.26 o 
   5   5   4     1205.98     1396.00     86.40 o 
   6   5   4      434.02      521.51     19.38 o 
  -5   6   4      607.96      996.53    248.02 o 
  -4   6   4      251.25      271.16     21.97 o 
  -3   6   4      607.97      632.13     18.72 o 
  -2   6   4     1207.57     1190.49     22.21 o 
  -1   6   4      143.73      155.18      8.34 o 
   0   6   4     2998.89     2994.03     30.36 o 
   1   6   4      206.56      255.23     10.37 o 
   2   6   4     1434.97     1337.22    149.78 o 
   3   6   4       55.13       61.74      7.00 o 
   4   6   4     1401.75     1361.93     22.57 o 
   5   6   4        9.60       48.78     11.45 o 
  -5   7   4        4.85       36.83     11.21 o 
  -4   7   4      561.14      619.81     19.06 o 
  -3   7   4       10.53       16.43     11.36 o 
  -2   7   4        8.54       11.08      9.82 o 
  -1   7   4     1728.95     1775.39    106.44 o 
   0   7   4      124.74      137.29     10.96 o 
   1   7   4     6697.46     6540.05    301.01 o 
   2   7   4       54.36       48.11      6.14 o 
   3   7   4       15.99       13.63      6.41 o 
   4   7   4        2.74       14.98      8.65 o 
   5   7   4      119.75      166.64      7.57 o 
  -5   8   4      251.34      272.90      8.54 o 
  -4   8   4     1707.00     1709.45     28.69 o 
  -3   8   4     1664.46     1529.00     27.60 o 
  -2   8   4     3311.59     3071.25     41.72 o 
  -1   8   4     4191.10     4182.83     33.68 o 
   0   8   4     2095.35     1962.87     31.41 o 
   1   8   4        6.81       12.45      9.21 o 
   2   8   4     3914.91     3584.80     78.28 o 
   3   8   4      612.35      585.79     21.10 o 
   4   8   4     2434.99     2440.47     29.59 o 
  -4   9   4        1.93        5.95      5.10 o 
  -3   9   4      530.80      652.66     75.55 o 
  -2   9   4       45.86       67.64      8.67 o 
  -1   9   4      489.40      493.51     17.09 o 
   0   9   4        0.78        0.17     11.44 o 
   1   9   4       33.20       52.78      8.28 o 
   2   9   4      218.73      224.99     18.02 o 
   3   9   4        1.48       15.55      6.64 o 
   4   9   4        5.29       22.97      5.49 o 
  -3  10   4     2563.91     2673.04     32.03 o 
  -2  10   4      593.07      629.15     39.03 o 
  -1  10   4      433.54      409.37     14.56 o 
   0  10   4      920.96      879.75     37.63 o 
   1  10   4      155.52      116.13     10.28 o 
   2  10   4     1692.83     1850.64     60.15 o 
   3  10   4      169.74      167.90      7.28 o 
  -2  11   4        0.10        1.39      7.68 o 
  -1  11   4     1158.96     1146.45     25.19 o 
   0  11   4       50.32       45.54     10.49 o 
   1  11   4     2174.58     1884.02    142.93 o 
   2  11   4      289.77      247.13     11.44 o 
  -6   1   5      888.06      891.70     23.52 o 
  -5   1   5      771.25      791.98     25.62 o 
  -4   1   5      260.08      324.48     20.12 o 
  -3   1   5     3951.73     3689.52     43.59 o 
  -2   1   5     1280.43     1394.54     20.78 o 
  -1   1   5    34648.28    35094.02    240.15 o 
   0   1   5      852.65     1028.49     26.35 o 
   1   1   5    23698.81    23833.47    992.00 o 
   2   1   5     4129.61     4512.48     28.53 o 
   3   1   5     2548.69     2347.67    115.25 o 
   4   1   5     1744.80     1725.79     71.82 o 
   5   1   5      101.28      100.67      9.36 o 
   6   1   5     2387.38     2725.02     38.73 o 
  -6   2   5      433.68      524.51     19.09 o 
  -5   2   5      387.68      364.34     15.22 o 
  -4   2   5     4950.24     4865.29    292.29 o 
  -3   2   5     1922.62     1998.79     15.97 o 
  -2   2   5     7852.69     8827.55     25.23 o 
  -1   2   5     2591.83     3006.19     21.01 o 
   0   2   5     1038.68     1094.28     12.36 o 
   1   2   5    20411.44    20795.78    620.81 o 
   2   2   5     1996.47     2238.23     69.29 o 
   3   2   5     5882.18     4395.71    302.70 o 
   4   2   5     1971.13     1910.28     27.32 o 
   5   2   5      305.43      334.60     14.38 o 
   6   2   5      280.77      320.47     15.17 o 
  -6   3   5        8.34       39.75      9.68 o 
  -5   3   5     3696.20     3953.35     43.81 o 
  -4   3   5      806.39      786.07     18.37 o 
  -3   3   5     2383.04     2648.99    160.02 o 
  -2   3   5     1795.90     2128.03     17.83 o 
  -1   3   5     2527.69     2709.90     21.20 o 
   0   3   5     2751.90     2916.21     21.33 o 
   1   3   5      140.32      128.45      5.07 o 
   2   3   5     1583.17     1717.45     16.66 o 
   3   3   5      729.61      686.13     16.09 o 
   4   3   5     1582.63     1480.22     25.28 o 
   5   3   5     1058.29     1121.71     25.14 o 
   6   3   5      488.62      576.22     18.82 o 
  -6   4   5     2228.94     2186.77     33.91 o 
  -5   4   5      316.59      295.40     15.54 o 
  -4   4   5     4892.47     5277.37    136.27 o 
  -3   4   5      145.29      170.54      8.05 o 
  -2   4   5     1677.86     1483.96     17.58 o 
  -1   4   5       21.27       46.75      4.68 o 
   0   4   5     6049.28     5911.85     33.97 o 
   1   4   5     1259.62     1274.53     16.69 o 
   2   4   5     6644.76     6900.07     38.75 o 
   3   4   5     2181.25     2064.23     28.80 o 
   4   4   5      702.52      752.46     30.85 o 
   5   4   5     3370.52     3428.60     43.14 o 
   6   4   5      372.04      377.33     11.59 o 
  -6   5   5        7.37       40.14      9.16 o 
  -5   5   5      180.80      186.38     14.74 o 
  -4   5   5      216.01      268.72     13.36 o 
  -3   5   5      106.32      112.71      7.43 o 
  -2   5   5     2224.34     2457.18     24.84 o 
  -1   5   5     1175.71     1118.57     17.61 o 
   0   5   5      895.40      980.45     16.34 o 
   1   5   5     2632.83     2588.16     26.32 o 
   2   5   5       38.51       42.88      5.82 o 
   3   5   5      457.84      499.56     12.58 o 
   4   5   5       25.18       37.07      5.18 o 
   5   5   5      132.21      167.27      9.18 o 
   6   5   5      281.68      263.27     23.98 o 
  -5   6   5      254.73      289.12     13.31 o 
  -4   6   5     1059.20     1168.11     69.28 o 
  -3   6   5      239.18      236.25     12.21 o 
  -2   6   5     5919.62     6199.17     50.48 o 
  -1   6   5      947.33      994.39     18.31 o 
   0   6   5     4794.33     4797.64     39.38 o 
   1   6   5      262.67      282.53     11.52 o 
   2   6   5     3794.71     3622.88    395.24 o 
   3   6   5        2.38       -0.03      5.42 o 
   4   6   5      639.42      643.39     12.90 o 
   5   6   5     1678.96     1861.28     33.70 o 
  -5   7   5     1441.33     1510.76     25.77 o 
  -4   7   5      464.96      461.65     16.50 o 
  -3   7   5     2992.89     2854.37     38.00 o 
  -2   7   5       87.05      104.25      9.04 o 
  -1   7   5     1493.65     1547.74     24.90 o 
   0   7   5       50.88       53.76     11.40 o 
   1   7   5     1258.59     1295.20     61.58 o 
   2   7   5      567.48      479.78     16.23 o 
   3   7   5      997.64      925.78     45.61 o 
   4   7   5      952.62      992.83     44.93 o 
   5   7   5     1328.71     1482.36     33.72 o 
  -4   8   5       72.20       85.07     11.29 o 
  -3   8   5       27.54       73.17      9.36 o 
  -2   8   5      627.77      561.20     17.84 o 
  -1   8   5      104.67      118.36      8.27 o 
   0   8   5      241.32      224.14     16.18 o 
   1   8   5      177.93      164.15      8.03 o 
   2   8   5      305.53      301.54     17.22 o 
   3   8   5        8.51       17.07      6.46 o 
   4   8   5      356.33      407.91     16.12 o 
  -4   9   5       37.38       36.66      5.22 o 
  -3   9   5     1020.68     1088.61     28.05 o 
  -2   9   5       26.83       44.32      6.87 o 
  -1   9   5      489.71      477.46     14.65 o 
   0   9   5      152.75      139.37     12.08 o 
   1   9   5      512.35      493.28     16.68 o 
   2   9   5     1545.45     1582.09     24.08 o 
   3   9   5     1326.76     1317.84     19.63 o 
   4   9   5     1799.02     1957.31     73.42 o 
  -3  10   5      395.87      431.97     15.77 o 
  -2  10   5      291.00      338.24     26.12 o 
  -1  10   5      674.25      635.41     23.60 o 
   0  10   5     1056.15      962.46     70.93 o 
   1  10   5       51.52       39.14      8.74 o 
   2  10   5      117.51      112.85      6.39 o 
   3  10   5       72.49       88.45      5.30 o 
  -2  11   5       17.80       15.47      6.90 o 
  -1  11   5     2295.50     2321.01     32.68 o 
   0  11   5      331.04      355.87     15.59 o 
   1  11   5      368.69      352.76     15.26 o 
   2  11   5      384.37      330.20     11.87 o 
  -6   0   6      864.19      746.04     22.18 o 
  -5   0   6     6413.32     6039.69     56.99 o 
  -4   0   6     2913.49     2921.49     34.44 o 
  -3   0   6     7331.03     6753.00    358.02 o 
  -2   0   6     5073.61     5177.94     35.62 o 
  -1   0   6    26477.67    28664.73    202.43 o 
   0   0   6     4135.77     4098.39     16.51 o 
   1   0   6    11315.37    10386.99     40.27 o 
   2   0   6       29.07       33.54      1.67 o 
   3   0   6     6758.67     5448.17    266.53 o 
   4   0   6     2616.83     3099.08     34.86 o 
   5   0   6     5449.20     5912.62     56.71 o 
   6   0   6      127.02      183.59     12.45 o 
  -6   1   6       29.42       34.72     10.04 o 
  -5   1   6     3679.96     3537.21     66.30 o 
  -4   1   6      473.31      495.28     10.64 o 
  -3   1   6      824.07      766.59      8.97 o 
  -2   1   6      165.47      152.32      2.70 o 
  -1   1   6      435.88      400.47      5.48 o 
   0   1   6      849.24      787.60     27.73 o 
   1   1   6       49.90       69.46      3.28 o 
   2   1   6     2942.99     2953.64     20.45 o 
   3   1   6      606.54      502.69     12.74 o 
   4   1   6      304.11      307.49     11.96 o 
   5   1   6        8.45       15.93      7.81 o 
   6   1   6       12.33       37.46      9.02 o 
  -6   2   6      558.79      568.99     19.71 o 
  -5   2   6       81.65       71.83      9.52 o 
  -4   2   6     1900.56     1910.85     67.48 o 
  -3   2   6       24.31       16.72      2.91 o 
  -2   2   6     2680.54     2924.53     44.53 o 
  -1   2   6     1220.28     1220.34     10.13 o 
   0   2   6      915.52      830.60     82.14 o 
   1   2   6     1136.42     1487.82     28.31 o 
   2   2   6      173.76      178.30      4.25 o 
   3   2   6     1819.48     1406.48    163.58 o 
   4   2   6       62.93       85.24      8.05 o 
   5   2   6      536.48      522.06     17.78 o 
   6   2   6      719.60      729.86     21.41 o 
  -6   3   6       49.79       54.14      9.20 o 
  -5   3   6     1284.11     1330.18     26.76 o 
  -4   3   6       12.08       27.52      9.57 o 
  -3   3   6     1785.56     1820.51     24.17 o 
  -2   3   6     3343.61     3548.27     29.88 o 
  -1   3   6        0.35        4.24      2.63 o 
   0   3   6    10222.99    10512.52     44.70 o 
   1   3   6      618.82      635.47     10.64 o 
   2   3   6     5890.31     5913.18     32.41 o 
   3   3   6      834.35      722.17     16.28 o 
   4   3   6     6640.07     7106.81    864.31 o 
   5   3   6      216.28      226.69     12.96 o 
   6   3   6      468.10      491.45     17.37 o 
  -6   4   6      105.74      134.98     11.77 o 
  -5   4   6      141.38      136.27     11.92 o 
  -4   4   6      613.61      673.11     44.28 o 
  -3   4   6      363.94      376.18     11.81 o 
  -2   4   6     1387.42     1406.19     38.44 o 
  -1   4   6      410.76      405.82      9.91 o 
   0   4   6      414.73      377.69      9.65 o 
   1   4   6    12350.12    13353.22    228.47 o 
   2   4   6       51.67       61.65      5.59 o 
   3   4   6     1111.00     1307.50     32.82 o 
   4   4   6       19.78       24.72      5.07 o 
   5   4   6       96.91      132.89     11.24 o 
   6   4   6      164.63      164.08      8.67 o 
  -6   5   6       34.78       39.92      8.06 o 
  -5   5   6     1567.15     1559.84     70.25 o 
  -4   5   6     1923.79     1851.32     31.21 o 
  -3   5   6     3127.96     3369.70     69.85 o 
  -2   5   6     2372.73     2276.51    187.23 o 
  -1   5   6     6498.86     6959.87     45.33 o 
   0   5   6     2788.32     2860.34     29.47 o 
   1   5   6      421.51      406.03     11.64 o 
   2   5   6     5793.73     6208.51     43.33 o 
   3   5   6      185.21      194.02      6.59 o 
   4   5   6     1135.69     1260.46     36.00 o 
   5   5   6      410.35      492.95     18.39 o 
   6   5   6      889.85      963.40     28.86 o 
  -5   6   6      657.92      684.56     13.68 o 
  -4   6   6     1200.16     1232.72     39.88 o 
  -3   6   6      544.85      539.27     17.60 o 
  -2   6   6     2434.93     3013.84     37.77 o 
  -1   6   6      639.87      637.50     15.82 o 
   0   6   6      591.79      577.75     15.38 o 
   1   6   6     2711.74     2953.36     32.72 o 
   2   6   6      990.89     1222.64     67.10 o 
   3   6   6     1124.21     1169.27     78.89 o 
   4   6   6      492.32      572.26     12.86 o 
   5   6   6     1163.02     1357.00     19.56 o 
  -5   7   6       43.27       44.19      8.29 o 
  -4   7   6      592.37      617.06     18.81 o 
  -3   7   6     2239.73     2219.77     34.63 o 
  -2   7   6     1441.93     1456.86     27.45 o 
  -1   7   6     2133.42     2367.09     24.68 o 
   0   7   6      533.51      532.61     20.93 o 
   1   7   6      640.74      680.05     55.95 o 
   2   7   6        1.09       15.11      6.08 o 
   3   7   6      429.37      376.93     12.23 o 
   4   7   6     2027.84     2083.90     86.49 o 
   5   7   6      291.18      302.18     27.22 o 
  -4   8   6     1901.22     1949.10     30.34 o 
  -3   8   6       61.63       67.21      9.99 o 
  -2   8   6     1339.34     1331.11     72.96 o 
  -1   8   6     2481.80     2616.25     82.17 o 
   0   8   6      262.94      246.83     12.50 o 
   1   8   6     7153.93     7485.75     70.00 o 
   2   8   6      749.32      738.58     16.24 o 
   3   8   6     3923.11     3782.23     52.18 o 
   4   8   6      195.61      195.40     11.83 o 
  -4   9   6        0.83        0.87      5.03 o 
  -3   9   6      491.36      480.50     11.93 o 
  -2   9   6       19.43       29.90      6.54 o 
  -1   9   6        6.01       10.09      6.69 o 
   0   9   6        6.60       13.60      9.39 o 
   1   9   6       51.28       60.63      6.90 o 
   2   9   6       15.43       39.98      6.68 o 
   3   9   6       80.58       77.55      5.83 o 
   4   9   6       49.82       47.17      5.40 o 
  -3  10   6       55.52       50.98      8.74 o 
  -2  10   6       90.10      113.25      7.22 o 
  -1  10   6      524.49      501.79     20.32 o 
   0  10   6      360.15      392.07     19.82 o 
   1  10   6     1651.62     1605.67     43.19 o 
   2  10   6       99.90      102.26      5.73 o 
   3  10   6      394.27      412.20     14.98 o 
  -1  11   6     2570.48     2689.82     32.75 o 
   0  11   6      108.13       94.81     10.54 o 
   1  11   6      202.48      183.31     10.82 o 
  -6   1   7     1292.29     1177.05     27.49 o 
  -5   1   7     1432.62     1414.65     21.15 o 
  -4   1   7     6468.37     6501.20    204.90 o 
  -3   1   7     1663.05     1675.27     18.35 o 
  -2   1   7     6431.63     6480.98     74.72 o 
  -1   1   7     2975.13     2730.54     78.43 o 
   0   1   7     4562.40     4294.73     38.17 o 
   1   1   7     3349.24     3363.35     73.97 o 
   2   1   7     2277.85     2205.32     73.99 o 
   3   1   7     4108.78     2850.51     25.50 o 
   4   1   7     3186.88     3431.25     38.31 o 
   5   1   7     1619.96     1706.30     31.42 o 
   6   1   7      661.89      764.21     21.46 o 
  -6   2   7      832.56      831.46     23.50 o 
  -5   2   7      715.86      758.01     40.08 o 
  -4   2   7        4.10       13.94      6.53 o 
  -3   2   7      704.25      648.31     15.49 o 
  -2   2   7     5362.95     5934.80     27.41 o 
  -1   2   7     3746.32     3683.61     16.17 o 
   0   2   7     1041.30     1115.31     11.54 o 
   1   2   7    16577.11    16982.85     54.72 o 
   2   2   7     1620.41     1856.14     13.11 o 
   3   2   7     1051.07      917.61     51.60 o 
   4   2   7      175.31      172.06     10.24 o 
   5   2   7      233.03      242.83     13.60 o 
   6   2   7     1646.21     1601.05     29.98 o 
  -6   3   7       30.89       46.06      9.68 o 
  -5   3   7      308.50      361.49     15.92 o 
  -4   3   7       53.50       36.01      9.25 o 
  -3   3   7       65.38       83.62      7.02 o 
  -2   3   7     3771.62     4024.65    158.11 o 
  -1   3   7      697.79      897.65     34.65 o 
   0   3   7     4306.78     4229.84     94.87 o 
   1   3   7      321.42      365.76      5.53 o 
   2   3   7     6355.77     7160.28     38.78 o 
   3   3   7        0.05       16.76      5.56 o 
   4   3   7     2489.78     2564.52    263.21 o 
   5   3   7       27.14       32.14      9.38 o 
   6   3   7       47.99       37.68      8.36 o 
  -6   4   7     1596.20     1547.61     29.01 o 
  -5   4   7      523.00      586.36     18.19 o 
  -4   4   7     1301.89     1395.00     92.57 o 
  -3   4   7     3876.02     4416.58     46.42 o 
  -2   4   7     1661.83     1733.52     61.70 o 
  -1   4   7     8309.48     7980.58    179.79 o 
   0   4   7      287.05      275.22      5.50 o 
   1   4   7     9100.83     9165.04    368.57 o 
   2   4   7     1444.42     1474.18     19.85 o 
   3   4   7     1391.93     1445.59     18.87 o 
   4   4   7      916.30      970.72     69.72 o 
   5   4   7      762.74      786.48     22.20 o 
   6   4   7     1068.60     1093.83     17.07 o 
  -6   5   7      171.71      209.85     11.68 o 
  -5   5   7        2.43       13.01      8.37 o 
  -4   5   7     2497.12     2629.97     38.25 o 
  -3   5   7      156.23      169.56     13.43 o 
  -2   5   7      388.08      378.08     44.10 o 
  -1   5   7     1159.13     1244.48     65.28 o 
   0   5   7       12.38       20.45      2.64 o 
   1   5   7      500.75      467.71     12.91 o 
   2   5   7      633.85      725.20     16.25 o 
   3   5   7      411.74      450.48     10.79 o 
   4   5   7     2785.43     2909.09    110.37 o 
   5   5   7      163.37      179.26      7.74 o 
   6   5   7      817.04      868.87     11.87 o 
  -5   6   7     2352.02     2633.26     56.71 o 
  -4   6   7      255.49      269.23     16.43 o 
  -3   6   7     3969.87     4018.44     32.98 o 
  -2   6   7      182.04      251.22     16.20 o 
  -1   6   7     2078.77     1837.48     21.97 o 
   0   6   7      311.80      290.92      9.07 o 
   1   6   7     2074.11     2484.90     40.98 o 
   2   6   7     1277.44     1452.79     45.06 o 
   3   6   7     1631.75     1782.16     74.26 o 
   4   6   7     3508.66     3848.78     46.21 o 
   5   6   7     1655.60     1942.46     43.18 o 
  -5   7   7      202.94      239.85     11.65 o 
  -4   7   7      237.64      291.28     15.20 o 
  -3   7   7       85.98      100.01     11.14 o 
  -2   7   7     1210.72     1202.64     25.98 o 
  -1   7   7      118.49      138.28      7.65 o 
   0   7   7     2117.24     2262.30     38.97 o 
   1   7   7      359.08      375.13     12.11 o 
   2   7   7      506.56      495.32     43.36 o 
   3   7   7      463.68      532.95     25.45 o 
   4   7   7      124.58      151.19      7.60 o 
   5   7   7      771.43      806.42     17.35 o 
  -4   8   7      206.98      223.44     19.23 o 
  -3   8   7       62.25       68.79      7.10 o 
  -2   8   7     1028.86     1051.48     42.99 o 
  -1   8   7      156.09      160.68     16.90 o 
   0   8   7        4.33        6.29     10.62 o 
   1   8   7      144.35      168.75      8.05 o 
   2   8   7       14.11       36.47      9.86 o 
   3   8   7       62.34       83.87      7.64 o 
   4   8   7      429.99      435.55     15.69 o 
  -4   9   7      689.37      699.01     12.02 o 
  -3   9   7       81.99       78.02      6.54 o 
  -2   9   7     4108.85     4037.25    113.96 o 
  -1   9   7       61.97       67.59      8.11 o 
   0   9   7     6413.74     6429.54     71.46 o 
   1   9   7      438.77      439.54     13.92 o 
   2   9   7     4574.48     4557.56     33.83 o 
   3   9   7      190.32      199.38      6.89 o 
   4   9   7      516.78      527.47     13.37 o 
  -3  10   7      160.45      152.89      6.50 o 
  -2  10   7      471.63      484.80     11.17 o 
  -1  10   7       18.91       13.45      9.54 o 
   0  10   7      236.16      233.59     15.98 o 
   1  10   7       12.86       20.95     10.45 o 
   2  10   7      327.15      307.73      9.05 o 
   3  10   7      611.08      635.44     18.57 o 
  -1  11   7      228.95      227.41     10.80 o 
   0  11   7       39.52       46.11      8.80 o 
   1  11   7       13.98       23.42      7.06 o 
  -6   0   8      111.72      112.99     11.31 o 
  -5   0   8     1403.05     1488.33     31.34 o 
  -4   0   8      917.93     1020.37     22.99 o 
  -3   0   8     5079.59     4607.83     83.71 o 
  -2   0   8       62.85       47.31      4.51 o 
  -1   0   8     5845.41     5979.65     32.55 o 
   0   0   8    11264.37    10694.00    227.00 o 
   1   0   8      349.68      369.30     12.27 o 
   2   0   8    17379.94    14840.48     93.84 o 
   3   0   8     1723.02     1355.16     98.06 o 
   4   0   8     4625.78     5406.31     50.69 o 
   5   0   8      909.54     1015.74     25.26 o 
   6   0   8      838.27      931.64     22.07 o 
  -6   1   8       10.64       37.86      9.59 o 
  -5   1   8       84.82       65.13      7.82 o 
  -4   1   8      316.10      326.16     16.64 o 
  -3   1   8      528.46      518.03     18.46 o 
  -2   1   8     4434.61     4487.01     78.49 o 
  -1   1   8      409.17      483.23     12.25 o 
   0   1   8     2107.32     1980.32     28.34 o 
   1   1   8      802.76      804.84      6.98 o 
   2   1   8        4.21        7.84      1.44 o 
   3   1   8       74.09       63.52      3.74 o 
   4   1   8        1.42        6.41      6.16 o 
   5   1   8        4.16       11.17      8.21 o 
   6   1   8       55.84       63.80      9.17 o 
  -6   2   8      157.23      174.58     13.36 o 
  -5   2   8     5869.71     5818.07    149.82 o 
  -4   2   8       20.71       22.91      7.20 o 
  -3   2   8     1647.31     1521.37     23.82 o 
  -2   2   8     6956.31     7551.53     33.78 o 
  -1   2   8     2405.50     2319.86     16.69 o 
   0   2   8     3529.25     3501.07     52.60 o 
   1   2   8     1738.37     1840.07     20.27 o 
   2   2   8     8877.43     9097.86    171.40 o 
   3   2   8       51.07       53.25      8.24 o 
   4   2   8     3008.56     2971.53     37.75 o 
   5   2   8      680.26      720.76     21.50 o 
   6   2   8     1051.76     1027.85     23.89 o 
  -6   3   8      193.48      187.38     12.74 o 
  -5   3   8      365.43      404.76     17.62 o 
  -4   3   8     2859.93     2886.30     37.33 o 
  -3   3   8     2589.53     2532.14     30.41 o 
  -2   3   8     9062.05     9586.65    164.32 o 
  -1   3   8     4618.37     4444.74     84.32 o 
   0   3   8     4769.09     4752.02     51.93 o 
   1   3   8     5994.36     6412.97    136.44 o 
   2   3   8     3164.41     3637.27     29.47 o 
   3   3   8     3427.04     3118.81     31.86 o 
   4   3   8     1618.60     1825.27    143.36 o 
   5   3   8     2386.71     2295.24     37.45 o 
   6   3   8      152.45      162.72      8.52 o 
  -6   4   8       12.17        5.12      7.80 o 
  -5   4   8       45.40       51.99     11.04 o 
  -4   4   8      793.86      906.75     68.84 o 
  -3   4   8       70.74      107.80     14.25 o 
  -2   4   8     2053.07     2093.14     69.38 o 
  -1   4   8      859.14      850.59     15.97 o 
   0   4   8        0.79        5.59      2.37 o 
   2   4   8     2946.82     3339.44     31.16 o 
   3   4   8      314.41      338.42      8.11 o 
   4   4   8        3.52       22.76     14.02 o 
   5   4   8       26.84       32.55      8.72 o 
   6   4   8      627.16      664.97     12.39 o 
  -6   5   8     2045.79     1787.95     27.42 o 
  -5   5   8       10.57       13.74      6.45 o 
  -4   5   8     2651.71     2971.74     41.89 o 
  -3   5   8      125.84      150.07     12.97 o 
  -2   5   8     3665.78     4056.64     38.65 o 
  -1   5   8     2398.13     2373.14    114.39 o 
   0   5   8      896.66      850.21     35.11 o 
   1   5   8     3646.43     3836.07     37.39 o 
   2   5   8      413.71      386.64      9.13 o 
   3   5   8     3964.43     4346.88     58.74 o 
   4   5   8     1065.44     1128.43     19.91 o 
   5   5   8     1944.90     2121.41     43.88 o 
   6   5   8        3.50        8.21      6.78 o 
  -5   6   8      539.08      608.84     12.97 o 
  -4   6   8        0.24       -0.08      6.19 o 
  -3   6   8      733.49      806.05     16.69 o 
  -2   6   8       31.57       25.15     17.91 o 
  -1   6   8        1.30       -0.14     11.72 o 
   0   6   8      958.29      895.93     14.66 o 
   1   6   8      842.05      983.01     57.34 o 
   2   6   8      117.29      115.41      6.86 o 
   3   6   8       13.08       12.71      4.78 o 
   4   6   8      681.79      743.07     25.20 o 
   5   6   8      329.08      377.76      8.39 o 
  -5   7   8       12.15       25.82      8.44 o 
  -4   7   8     2413.65     2262.44     35.90 o 
  -3   7   8       20.16        9.19      8.89 o 
  -2   7   8       27.93       39.30      7.56 o 
  -1   7   8        1.60       33.67     10.38 o 
   0   7   8      123.84      117.19     12.77 o 
   1   7   8     3183.43     3652.57     38.22 o 
   2   7   8      479.50      492.22     12.96 o 
   3   7   8     1374.17     1319.17     40.36 o 
   4   7   8       81.22       84.03     25.58 o 
  -4   8   8      258.13      276.62     13.18 o 
  -3   8   8     1698.36     1842.46    138.25 o 
  -2   8   8     3036.20     3087.63     30.08 o 
  -1   8   8     3524.90     3748.57     97.70 o 
   0   8   8      596.91      610.66     22.46 o 
   1   8   8     1777.47     1928.21     75.59 o 
   2   8   8      375.86      363.66     11.83 o 
   3   8   8       71.84       82.93      7.84 o 
   4   8   8     1483.36     1432.41     25.23 o 
  -4   9   8      161.80      152.53      9.90 o 
  -3   9   8        4.36       15.15     14.47 o 
  -2   9   8      103.72       95.52      7.26 o 
  -1   9   8       10.47       12.31      7.08 o 
   0   9   8        0.01        9.29     10.21 o 
   1   9   8      232.03      214.19     15.17 o 
   2   9   8      312.50      303.01      8.51 o 
   3   9   8       60.93       59.20      6.67 o 
   4   9   8        1.60       13.99      5.75 o 
  -3  10   8     1135.19     1204.32     19.97 o 
  -2  10   8       62.84       77.46     10.53 o 
  -1  10   8     1703.40     1833.97     31.97 o 
   0  10   8     1229.14     1307.76     28.53 o 
   1  10   8      812.72      872.66     23.15 o 
   2  10   8      447.03      489.49     15.08 o 
   3  10   8        0.02       17.21      5.84 o 
  -1  11   8      421.10      420.77     11.93 o 
   0  11   8        5.49        3.53      7.22 o 
   1  11   8     1682.20     1703.02     22.57 o 
  -6   1   9     2649.42     2076.04     36.57 o 
  -5   1   9      637.04      636.31     15.68 o 
  -4   1   9     1290.48     1353.77     24.70 o 
  -3   1   9     1579.76     1430.47     34.60 o 
  -2   1   9       35.03       75.44     10.69 o 
  -1   1   9     5643.60     5560.30     72.91 o 
   0   1   9       92.53       97.75      6.33 o 
   1   1   9     6652.09     6487.62     98.80 o 
   2   1   9      141.95      150.48      5.72 o 
   3   1   9     4613.86     4141.49     26.07 o 
   4   1   9      136.45      190.57     27.57 o 
   5   1   9      663.28      659.57     21.18 o 
   6   1   9     1496.51     1573.62     28.08 o 
  -6   2   9      495.57      448.65     18.64 o 
  -5   2   9      361.59      372.48     13.40 o 
  -4   2   9     5218.73     5489.05     99.07 o 
  -3   2   9      419.30      327.21     11.72 o 
  -2   2   9     5029.75     4994.97     48.63 o 
  -1   2   9     2121.11     2192.19     31.95 o 
   0   2   9     1431.03     1344.95     14.20 o 
   1   2   9      470.20      538.98      6.68 o 
   2   2   9      256.30      214.28      6.33 o 
   3   2   9     2984.91     2714.36     60.57 o 
   4   2   9     4679.26     4642.84     48.84 o 
   5   2   9      916.28      865.74     23.79 o 
   6   2   9     1199.56     1203.11     24.62 o 
  -6   3   9      162.14      143.40     12.71 o 
  -5   3   9      642.91      684.13     21.90 o 
  -4   3   9      136.43      165.05     11.51 o 
  -3   3   9      492.44      380.46     12.99 o 
  -2   3   9      974.86     1010.60     57.33 o 
  -1   3   9     1418.52     1425.29     35.28 o 
   0   3   9       17.01       47.06     28.21 o 
   1   3   9     1881.18     2036.82     36.87 o 
   2   3   9     3066.83     3037.67     88.24 o 
   3   3   9      563.65      660.42     34.39 o 
   4   3   9     1770.79     1899.80    128.46 o 
   5   3   9        6.42       22.84      9.19 o 
   6   3   9      248.38      248.63      9.20 o 
  -6   4   9      475.42      364.87     15.90 o 
  -5   4   9     1497.78     1646.28     29.75 o 
  -4   4   9     2232.36     2452.50     50.92 o 
  -3   4   9     1122.92     1283.83     18.42 o 
  -2   4   9     2897.70     2726.91     86.18 o 
  -1   4   9      563.62      535.19     23.42 o 
   0   4   9     4073.66     3708.21     60.92 o 
   1   4   9       70.03      103.45      7.26 o 
   2   4   9      458.61      434.46     12.93 o 
   3   4   9      180.38      200.29      8.61 o 
   4   4   9     2209.06     2365.59     78.95 o 
   5   4   9      917.24      878.82     17.92 o 
   6   4   9      643.60      630.49     11.30 o 
  -6   5   9      314.55      250.75     11.24 o 
  -5   5   9        7.11       22.12      6.78 o 
  -4   5   9      165.34      131.34     12.83 o 
  -3   5   9        1.34       26.22     15.80 o 
  -2   5   9     1573.05     1716.93     73.03 o 
  -1   5   9     1794.96     1791.52     81.69 o 
   0   5   9     1522.49     1468.66     56.46 o 
   1   5   9     2843.76     3164.64     36.52 o 
   2   5   9        9.76       16.61      5.37 o 
   3   5   9      160.17      194.38      9.02 o 
   4   5   9       11.34       18.98      5.69 o 
   5   5   9       21.74       26.95      7.11 o 
   6   5   9       93.65       89.77      6.05 o 
  -5   6   9      250.03      294.32      9.92 o 
  -4   6   9      144.48      179.10     13.03 o 
  -3   6   9       84.63       87.68     11.49 o 
  -2   6   9     1548.48     1639.46     36.43 o 
  -1   6   9      121.59      109.57      9.01 o 
   0   6   9    10250.55    11063.53    791.10 o 
   1   6   9      133.64      157.87     14.90 o 
   2   6   9     9074.49     9834.59    283.07 o 
   3   6   9      541.34      538.21     11.45 o 
   4   6   9      861.00      888.19     16.93 o 
   5   6   9      390.01      422.22     13.58 o 
  -5   7   9     1049.43      988.35     19.41 o 
  -4   7   9     1258.73     1213.15     26.67 o 
  -3   7   9     2039.72     1937.26     35.89 o 
  -2   7   9     3463.97     3719.33     28.17 o 
  -1   7   9     1463.06     1409.35     66.72 o 
   0   7   9      115.55      116.72     11.33 o 
   1   7   9     4397.96     4627.07     47.98 o 
   2   7   9       67.14       62.18      7.00 o 
   3   7   9     1671.00     1784.70     38.37 o 
   4   7   9      417.87      459.70     29.42 o 
  -4   8   9       62.08       64.41      9.36 o 
  -3   8   9       29.80       30.08      6.57 o 
  -2   8   9      506.32      530.42     13.53 o 
  -1   8   9      197.86      223.49      9.64 o 
   0   8   9      424.72      412.40     19.26 o 
   1   8   9      173.01      188.44      9.80 o 
   2   8   9       10.88       12.56      6.25 o 
   3   8   9      153.13      140.44      8.52 o 
   4   8   9       10.72       27.95      7.40 o 
  -4   9   9      166.73      183.81      9.54 o 
  -3   9   9     2595.54     2744.86    166.92 o 
  -2   9   9      306.61      299.54     10.08 o 
  -1   9   9     2207.09     2398.36     64.77 o 
   0   9   9        1.00       15.88      9.53 o 
   1   9   9      668.58      699.28     22.49 o 
   2   9   9      931.39      938.33     16.35 o 
   3   9   9     1139.94     1225.55     42.05 o 
  -2  10   9      385.72      381.94      9.51 o 
  -1  10   9       31.35       41.71      8.74 o 
   0  10   9     1770.47     1792.10     30.49 o 
   1  10   9       16.53       25.88      8.67 o 
   2  10   9      636.77      613.01     16.49 o 
   0  11   9        7.29        4.33      5.99 o 
  -6   0  10     1019.48      734.67     22.20 o 
  -5   0  10        4.65       11.33     11.84 o 
  -4   0  10     3525.14     3514.45     44.68 o 
  -3   0  10     4833.81     4837.73     92.20 o 
  -2   0  10    10600.25    10832.86     51.37 o 
  -1   0  10    19070.77    19462.52     60.27 o 
   0   0  10    16714.91    17445.71    619.44 o 
   1   0  10     4219.35     4339.42     45.61 o 
   2   0  10     7543.78     7353.63     81.88 o 
   3   0  10     3490.57     3137.90     37.19 o 
   4   0  10      290.93      357.56     15.14 o 
   5   0  10     5717.56     5962.16     61.34 o 
   6   0  10       26.92       17.42      8.12 o 
  -6   1  10      126.32      107.16     11.01 o 
  -5   1  10      840.47      775.47     27.09 o 
  -4   1  10     3009.24     3079.16     29.85 o 
  -3   1  10      518.20      483.22      9.46 o 
  -2   1  10     1035.78     1105.10     14.54 o 
  -1   1  10       77.02       84.34      7.91 o 
   0   1  10      317.73      351.11      8.48 o 
   1   1  10      506.70      579.78      7.23 o 
   2   1  10     1691.41     1625.60     11.16 o 
   3   1  10        2.41        5.59      3.31 o 
   4   1  10      869.19      960.94     41.67 o 
   5   1  10       73.61       72.67      9.92 o 
   6   1  10       28.58       19.93      7.45 o 
  -6   2  10     1112.60     1016.31     26.09 o 
  -5   2  10      273.36      334.75     12.75 o 
  -4   2  10      489.18      493.22     17.49 o 
  -3   2  10      165.25      194.65      9.53 o 
  -2   2  10     7071.64     6952.86     97.98 o 
  -1   2  10      247.15      328.58      9.93 o 
   0   2  10     4274.24     4111.37    110.32 o 
   1   2  10      786.63      845.14     48.80 o 
   2   2  10      103.24       78.05      3.92 o 
   3   2  10     2840.48     2759.90     45.29 o 
   4   2  10      420.70      408.56     16.50 o 
   5   2  10       87.45       90.49     10.53 o 
   6   2  10       11.06       25.72      5.52 o 
  -6   3  10       71.18       48.03      9.43 o 
  -5   3  10     2708.35     2901.97     42.06 o 
  -4   3  10       32.93       54.84     11.75 o 
  -3   3  10     5535.52     6230.67    121.08 o 
  -2   3  10       76.58       85.66      5.29 o 
  -1   3  10      599.03      552.50     22.19 o 
   0   3  10     4632.84     4386.78     93.71 o 
   1   3  10     4753.59     5223.34     42.44 o 
   2   3  10     9500.88     8884.63    106.02 o 
   3   3  10      661.80      799.95     22.75 o 
   4   3  10     3527.81     3773.12    334.01 o 
   5   3  10     1262.44     1258.15     28.75 o 
   6   3  10      632.70      603.88     15.35 o 
  -6   4  10      314.93      293.11     14.32 o 
  -5   4  10       20.84       29.72     11.24 o 
  -4   4  10     1232.70     1376.12     49.79 o 
  -3   4  10      120.91      112.81     16.67 o 
  -2   4  10      351.44      383.33     39.91 o 
  -1   4  10        2.11        1.65      3.05 o 
   0   4  10     1059.53     1051.13     22.18 o 
   1   4  10     1634.55     1527.92     23.78 o 
   2   4  10      524.84      637.20     16.13 o 
   3   4  10     1061.25     1092.52     17.14 o 
   4   4  10     1250.10     1175.79     20.84 o 
   5   4  10      850.08      786.35     25.00 o 
   6   4  10       62.00       56.72      5.17 o 
  -5   5  10     1453.82     1456.65    160.51 o 
  -4   5  10       10.81        4.23      9.49 o 
  -3   5  10     4007.10     3903.52     55.98 o 
  -2   5  10     2508.86     2307.99     44.04 o 
  -1   5  10     2513.80     2329.93     85.51 o 
   0   5  10     1592.21     1448.64     46.96 o 
   1   5  10     2149.60     2260.66     32.23 o 
   2   5  10      628.68      662.41     13.23 o 
   3   5  10      824.63      804.83     19.15 o 
   4   5  10     1733.42     1780.54     21.56 o 
   5   5  10       13.71       16.86      6.33 o 
  -5   6  10        2.76        9.86      6.80 o 
  -4   6  10      447.80      436.46     18.58 o 
  -3   6  10       46.17       44.74      8.53 o 
  -2   6  10     2259.97     1974.52     42.35 o 
  -1   6  10      331.79      341.41     40.48 o 
   0   6  10     1153.25     1299.94    106.14 o 
   1   6  10      314.38      354.69     19.45 o 
   2   6  10     1287.16     1353.38     21.70 o 
   3   6  10      602.84      585.14     10.11 o 
   4   6  10       16.93       20.25      5.55 o 
   5   6  10      649.76      639.83     28.64 o 
  -5   7  10       34.23       40.49      8.25 o 
  -4   7  10      421.03      383.05     16.68 o 
  -3   7  10      452.36      503.84     35.08 o 
  -2   7  10       33.82       50.81      9.06 o 
  -1   7  10     1852.66     1897.39    233.19 o 
   0   7  10     1727.16     1833.13     67.91 o 
   1   7  10     2527.39     2520.80     29.36 o 
   2   7  10       11.56       18.54      6.39 o 
   3   7  10      113.91      114.92      6.96 o 
   4   7  10      292.77      303.94     13.92 o 
  -4   8  10     1918.08     1919.49     30.02 o 
  -3   8  10      171.50      183.15      8.43 o 
  -2   8  10      602.98      652.47     14.36 o 
  -1   8  10      333.73      399.91     40.23 o 
   0   8  10       80.17       92.70     11.87 o 
   1   8  10     1664.58     1758.52     75.87 o 
   2   8  10       96.19       93.64      7.72 o 
   3   8  10     2702.17     2749.04    134.16 o 
   4   8  10     1069.77     1143.53     21.06 o 
  -3   9  10        0.08       13.74      5.68 o 
  -2   9  10       19.56       21.22      5.73 o 
  -1   9  10        9.68       11.87      7.23 o 
   0   9  10       39.16       32.35      9.43 o 
   1   9  10       10.78        8.21      8.44 o 
   2   9  10        0.67        6.63      7.80 o 
   3   9  10       24.85       25.48      4.73 o 
  -2  10  10      837.51      787.92     65.87 o 
  -1  10  10      105.75       97.03      9.16 o 
   0  10  10      334.05      327.13     13.72 o 
   1  10  10      783.59      758.00     18.86 o 
   2  10  10      135.62      130.76      8.98 o 
  -6   1  11      494.69      348.64     16.51 o 
  -5   1  11      926.59      913.99     40.89 o 
  -4   1  11     2902.72     2920.02     30.64 o 
  -3   1  11     1394.13     1325.01     19.00 o 
  -2   1  11     5327.61     5125.89     64.52 o 
  -1   1  11     3768.75     3624.68     80.11 o 
   0   1  11     3492.32     3547.19     27.95 o 
   1   1  11       52.42       68.39      2.49 o 
   2   1  11     2009.61     2210.36     35.21 o 
   3   1  11      708.63      705.89      8.66 o 
   4   1  11     1912.16     2082.56    140.13 o 
   5   1  11     2545.11     2506.86     39.59 o 
   6   1  11     1345.71     1184.05     16.16 o 
  -6   2  11     1180.95      809.68     23.70 o 
  -5   2  11       30.50       13.58     11.26 o 
  -4   2  11      432.58      451.24     13.31 o 
  -3   2  11       36.08       45.44      5.80 o 
  -2   2  11      175.33      157.43      5.08 o 
  -1   2  11     3281.18     3066.97    230.98 o 
   0   2  11     1086.04     1153.09     16.46 o 
   1   2  11     6094.30     6022.28    156.62 o 
   2   2  11      171.93      198.80      5.59 o 
   3   2  11     3067.66     3337.00     41.46 o 
   4   2  11      735.24      715.94     21.77 o 
   5   2  11      264.09      248.86     14.53 o 
   6   2  11      108.51       91.84      6.42 o 
  -6   3  11      353.78      223.26     14.27 o 
  -5   3  11      718.78      762.52     24.01 o 
  -4   3  11       19.47       17.99     10.49 o 
  -3   3  11      113.02      150.03     10.90 o 
  -2   3  11      813.38      833.35     77.91 o 
  -1   3  11      496.52      492.75     12.94 o 
   0   3  11     2268.10     2043.96     35.58 o 
   1   3  11      235.36      236.21     11.48 o 
   2   3  11     2030.61     1853.02     25.35 o 
   3   3  11       11.44       25.75      5.41 o 
   4   3  11      250.22      261.93     17.18 o 
   5   3  11       15.54       11.78      7.15 o 
   6   3  11      133.88      106.50      5.77 o 
  -6   4  11     1857.40     1096.82     23.96 o 
  -5   4  11      910.43     1063.91     25.36 o 
  -4   4  11     1302.58     1520.78     53.40 o 
  -3   4  11     2208.98     2249.11    182.08 o 
  -2   4  11     1003.19      982.00     63.12 o 
  -1   4  11     3713.82     3517.57    240.94 o 
   0   4  11       82.44       71.02     10.08 o 
   1   4  11     6164.22     5652.58     47.86 o 
   2   4  11        6.20       10.92      7.18 o 
   3   4  11     4922.14     4883.96     31.49 o 
   4   4  11      668.68      639.62     17.66 o 
   5   4  11      677.97      602.23     27.71 o 
   6   4  11      758.51      732.02     12.64 o 
  -5   5  11      114.13       86.80     10.93 o 
  -4   5  11     1125.97     1267.65     51.22 o 
  -3   5  11      474.66      349.31     21.71 o 
  -2   5  11      336.29      389.58     23.74 o 
  -1   5  11      674.16      582.71     15.65 o 
   0   5  11      123.35      107.02      7.98 o 
   1   5  11       38.47       34.47     13.43 o 
   2   5  11      146.90      154.29      8.13 o 
   3   5  11       15.74       22.71      4.78 o 
   4   5  11      656.53      605.39     12.76 o 
   5   5  11       45.80       45.11      7.72 o 
  -5   6  11      389.61      347.19     21.24 o 
  -4   6  11      434.15      457.28     19.55 o 
  -3   6  11     3462.23     2904.36     51.92 o 
  -2   6  11     2032.21     1611.31     42.30 o 
  -1   6  11     3567.63     3835.95    400.92 o 
   0   6  11     1104.38     1180.64     57.53 o 
   1   6  11      654.21      713.61     16.45 o 
   2   6  11      885.85      938.73     18.09 o 
   3   6  11      815.03      874.75     14.88 o 
   4   6  11     1060.41     1121.43     14.52 o 
   5   6  11     1532.34     1598.07     28.49 o 
  -4   7  11      187.19      184.59     13.06 o 
  -3   7  11      390.75      410.89     52.19 o 
  -2   7  11      960.07     1040.65    151.38 o 
  -1   7  11      279.52      298.71     51.94 o 
   0   7  11     3716.00     4060.82    134.78 o 
   1   7  11      350.42      433.45     10.80 o 
   2   7  11     1068.39     1067.71     36.78 o 
   3   7  11       59.56       60.72      7.39 o 
   4   7  11     1683.78     1644.60     27.78 o 
  -4   8  11       53.03       73.47      9.25 o 
  -3   8  11      509.16      553.05     34.65 o 
  -2   8  11      126.64      137.00      8.84 o 
  -1   8  11      116.65      130.87      9.91 o 
   0   8  11       15.86       16.28     13.79 o 
   1   8  11       27.16       48.62      6.19 o 
   2   8  11        7.37        8.49      5.29 o 
   3   8  11       11.43       21.53      4.94 o 
  -3   9  11      807.66      834.23     19.51 o 
  -2   9  11      513.80      574.54     35.33 o 
  -1   9  11       54.13       64.44      7.09 o 
   0   9  11     3383.51     3476.89     42.21 o 
   1   9  11       48.37       49.88      9.21 o 
   2   9  11     4657.70     4825.03    126.82 o 
   3   9  11       57.94       44.68      6.48 o 
  -2  10  11      462.05      359.69     10.63 o 
  -1  10  11       88.26       83.91      8.08 o 
   0  10  11       54.05       43.53      7.58 o 
   1  10  11        5.74        3.00      6.26 o 
   2  10  11        7.71        0.52      5.37 o 
  -6   0  12       69.17       45.21     12.09 o 
  -5   0  12     3057.00     2784.49     47.09 o 
  -4   0  12      187.25      181.56     15.23 o 
  -3   0  12     9958.87    10951.13     54.92 o 
  -2   0  12      115.26      132.68      6.28 o 
  -1   0  12      208.12      202.64      7.01 o 
   0   0  12       78.84       54.49      4.07 o 
   1   0  12     1472.05     1587.40    101.14 o 
   2   0  12    17437.74    17999.71    782.71 o 
   3   0  12     3513.10     3724.00     46.52 o 
   4   0  12     4839.79     4680.93     55.13 o 
   5   0  12      980.26     1031.37     25.44 o 
   6   0  12     1263.69     1167.09     18.86 o 
  -6   1  12      359.96      207.44     13.95 o 
  -5   1  12      593.94      602.17     17.06 o 
  -4   1  12     1074.92     1100.99     20.82 o 
  -3   1  12     1660.18     1627.09     45.31 o 
  -2   1  12     2263.06     2364.82     17.99 o 
  -1   1  12      780.95      750.53     10.08 o 
   0   1  12     1783.46     1660.19     14.87 o 
   1   1  12      211.74      273.90      4.36 o 
   2   1  12      116.70      100.17     13.72 o 
   3   1  12       25.58       27.38      5.67 o 
   4   1  12      134.17      144.05      8.06 o 
   5   1  12      165.44      183.17     12.47 o 
   6   1  12      114.28      117.06      9.29 o 
  -6   2  12      142.69       89.47     11.56 o 
  -5   2  12     1531.63     1326.24    111.98 o 
  -4   2  12     1549.11     1462.09     26.88 o 
  -3   2  12     2711.92     2968.83     62.35 o 
  -2   2  12       37.79       43.63      7.98 o 
  -1   2  12     4935.22     5031.35     98.72 o 
   0   2  12       47.18       43.11      9.70 o 
   1   2  12     1088.17     1037.04     18.58 o 
   2   2  12      228.43      195.44      7.30 o 
   3   2  12     1451.91     1652.58    115.88 o 
   4   2  12       83.52       75.56     10.40 o 
   5   2  12      385.63      386.33     16.81 o 
   6   2  12     1012.73      963.06     38.58 o 
  -6   3  12      122.59       71.97     10.31 o 
  -5   3  12      200.85      222.91     16.65 o 
  -4   3  12      397.40      449.00     20.36 o 
  -3   3  12      440.14      474.69     37.88 o 
  -2   3  12     2104.38     1974.57    197.79 o 
  -1   3  12     3838.20     3498.73    201.64 o 
   0   3  12     7995.53     7462.38    196.78 o 
   1   3  12      564.75      552.69     17.52 o 
   2   3  12     2170.51     2039.02     22.78 o 
   3   3  12      270.54      276.68      7.34 o 
   4   3  12       82.39       87.66     11.72 o 
   5   3  12     2359.78     2118.58     25.55 o 
   6   3  12       44.03       35.39      3.93 o 
  -6   4  12      166.75      133.02      9.06 o 
  -5   4  12      194.47      226.25     14.79 o 
  -4   4  12      404.65      392.00     16.68 o 
  -3   4  12       14.32       25.78     10.60 o 
  -2   4  12      348.30      312.12     21.76 o 
  -1   4  12      403.30      391.20     30.15 o 
   0   4  12      733.32      693.80     49.03 o 
   1   4  12     1341.41     1290.35     25.82 o 
   2   4  12        8.25       11.67      5.08 o 
   3   4  12        1.54        8.86      4.87 o 
   4   4  12       18.61       19.86      5.63 o 
   5   4  12     1229.24     1133.95     18.68 o 
   6   4  12       56.19       77.58      4.95 o 
  -5   5  12       25.91       18.87      8.80 o 
  -4   5  12     3093.09     3491.59    156.47 o 
  -3   5  12      265.44      228.23     22.40 o 
  -2   5  12     1885.58     1498.08     38.75 o 
  -1   5  12        8.24        5.20     11.18 o 
   0   5  12     4861.99     4748.70     53.57 o 
   1   5  12      888.04     1049.18     39.03 o 
   2   5  12     1698.98     1749.48     36.22 o 
   3   5  12     5030.27     4805.00     37.85 o 
   4   5  12      587.21      606.63     11.73 o 
   5   5  12      963.62      947.13     14.19 o 
  -5   6  12      816.75      623.74     88.84 o 
  -4   6  12        9.13        9.83      9.68 o 
  -3   6  12     1929.44     1540.31     41.62 o 
  -2   6  12       49.88       28.85     19.59 o 
  -1   6  12       20.77       14.12     19.43 o 
   0   6  12      987.01     1082.96     93.33 o 
   1   6  12      607.42      642.04     11.78 o 
   2   6  12     1011.29     1005.87     18.24 o 
   3   6  12        9.59        8.32      4.55 o 
   4   6  12      370.36      367.35     10.69 o 
   5   6  12       68.05       69.72      5.14 o 
  -4   7  12     1476.48     1536.84     30.07 o 
  -3   7  12      649.16      570.16     97.42 o 
  -2   7  12     1102.62      962.49     36.02 o 
  -1   7  12       85.59       73.73     14.72 o 
   0   7  12       71.07       47.19     14.62 o 
   1   7  12      696.20      748.85     12.98 o 
   2   7  12        5.02        3.30      5.46 o 
   3   7  12     1055.24     1085.51     31.81 o 
  -4   8  12        4.90       13.81      6.85 o 
  -3   8  12      635.35      621.28     21.26 o 
  -2   8  12      357.68      408.28     17.47 o 
  -1   8  12     4502.17     5003.47    132.79 o 
   0   8  12      767.76      834.92     23.11 o 
   1   8  12     3672.55     3716.91     32.91 o 
   2   8  12     1014.92     1030.40     16.67 o 
   3   8  12      844.59      897.72     17.99 o 
  -3   9  12      121.79      102.80      8.66 o 
  -2   9  12      280.26      264.01     13.53 o 
  -1   9  12      138.43      144.05      7.80 o 
   0   9  12        3.95        9.36      7.79 o 
   1   9  12      152.11      127.87     10.30 o 
   2   9  12       91.63       87.30      8.83 o 
  -1  10  12      970.93      913.00     15.34 o 
   0  10  12      315.01      307.19     10.77 o 
   1  10  12      843.69      805.40     15.37 o 
  -5   1  13      149.58      126.75     11.70 o 
  -4   1  13     1060.54     1013.52     21.19 o 
  -3   1  13       66.84       79.80      8.49 o 
  -2   1  13     1101.61     1127.79     10.62 o 
  -1   1  13     4386.49     4366.22     83.11 o 
   0   1  13      115.47      123.07      8.52 o 
   1   1  13     8219.24     8748.31    137.02 o 
   2   1  13       32.14       57.71      4.30 o 
   3   1  13     5699.11     6214.42    334.35 o 
   4   1  13       93.51       92.11      7.10 o 
   5   1  13      746.55      686.64     24.43 o 
   6   1  13       45.19       42.78      4.17 o 
  -6   2  13      129.43       74.12      8.94 o 
  -5   2  13        7.36       10.56     10.08 o 
  -4   2  13     1200.77     1093.33     21.75 o 
  -3   2  13     1079.39     1044.56     17.03 o 
  -2   2  13     2608.50     2525.90     93.67 o 
  -1   2  13     2846.93     2858.38     94.10 o 
   0   2  13     4469.88     4500.68    107.28 o 
   1   2  13     1081.37     1187.67     14.22 o 
   2   2  13      698.48      717.96     13.17 o 
   3   2  13      903.96      923.39     17.49 o 
   4   2  13     1565.40     1519.82     31.62 o 
   5   2  13     1939.12     1801.37     25.10 o 
   6   2  13      717.57      682.58     27.37 o 
  -6   3  13      384.54      249.95     11.74 o 
  -5   3  13       44.54       46.97     11.86 o 
  -4   3  13      230.21      222.27     16.88 o 
  -3   3  13     5626.95     5874.20     50.58 o 
  -2   3  13     1294.47     1441.48     34.29 o 
  -1   3  13     2453.35     2389.22    228.40 o 
   0   3  13      180.02      184.01     18.12 o 
   1   3  13      952.41     1013.81     12.65 o 
   2   3  13       56.75       66.57      7.08 o 
   3   3  13     1455.69     1375.00     21.59 o 
   4   3  13      173.98      188.27     11.46 o 
   5   3  13     1596.38     1481.39     26.91 o 
   6   3  13      473.04      436.94     15.64 o 
  -5   4  13      985.51     1080.35     26.10 o 
  -4   4  13     1030.61     1099.94     27.97 o 
  -3   4  13     3635.81     3525.11    357.69 o 
  -2   4  13     1225.21     1413.24     75.91 o 
  -1   4  13     3185.13     2931.85    218.21 o 
   0   4  13     2858.66     2659.18    206.68 o 
   1   4  13      550.51      529.81     17.70 o 
   2   4  13     2181.97     2269.75     20.68 o 
   3   4  13        5.27       15.15      4.57 o 
   4   4  13     1422.01     1343.26     21.06 o 
   5   4  13      102.79      107.44      7.57 o 
  -5   5  13        3.25       22.14      8.43 o 
  -4   5  13      264.98      300.18     11.64 o 
  -3   5  13      211.68      208.60     37.26 o 
  -2   5  13       10.42       23.56     17.23 o 
  -1   5  13      687.35      707.75     54.80 o 
   0   5  13        6.62       38.22     12.73 o 
   1   5  13     1470.72     1676.58     30.92 o 
   2   5  13      106.15      124.10      5.56 o 
   3   5  13     2972.94     2808.46     23.81 o 
   4   5  13      210.72      184.95     10.61 o 
   5   5  13      159.12      148.88      6.43 o 
  -5   6  13     1344.65      753.64     14.94 o 
  -4   6  13      709.00      680.35     23.13 o 
  -3   6  13      690.82      591.69     28.50 o 
  -2   6  13      625.07      579.50     25.91 o 
  -1   6  13     1672.25     1518.25     36.10 o 
   0   6  13     3700.42     3444.42     50.02 o 
   1   6  13      216.64      242.99      8.11 o 
   2   6  13     3813.25     3998.38    309.56 o 
   3   6  13      365.84      357.63     16.17 o 
   4   6  13     1404.18     1350.72     38.42 o 
   5   6  13        0.03       -1.82      4.04 o 
  -4   7  13      603.27      638.51     19.98 o 
  -3   7  13      545.40      518.12     85.01 o 
  -2   7  13     1001.71      872.53     32.84 o 
  -1   7  13      661.50      617.60     26.54 o 
   0   7  13       87.79       92.95      8.22 o 
   1   7  13       77.73      117.47     11.63 o 
   2   7  13      139.26      115.86      8.04 o 
   3   7  13      176.50      240.79      9.59 o 
   4   7  13        2.10        4.29      8.37 o 
  -4   8  13       72.51       63.74      7.13 o 
  -3   8  13      284.79      259.02     15.87 o 
  -2   8  13       20.99       10.04      9.30 o 
  -1   8  13       58.72       61.93      6.91 o 
   0   8  13      488.18      517.72     13.36 o 
   1   8  13      186.06      179.70      9.10 o 
   2   8  13      330.82      334.20     10.33 o 
   3   8  13      255.12      253.86      8.15 o 
  -3   9  13     2008.80     1681.08     22.54 o 
  -2   9  13      787.97      714.11     19.42 o 
  -1   9  13     2218.51     2222.24    155.16 o 
   0   9  13     2065.31     2145.67     28.50 o 
   1   9  13      501.32      471.21     14.45 o 
   2   9  13       43.67       47.50      6.55 o 
   0  10  13      125.81      134.51      7.11 o 
   1  10  13        2.72        7.48      5.68 o 
  -6   0  14      250.33      116.74      9.02 o 
  -5   0  14     1325.66     1068.10     32.56 o 
  -4   0  14      580.44      564.15     24.53 o 
  -3   0  14       44.70       19.95     17.01 o 
  -2   0  14     2268.10     2212.32    137.89 o 
  -1   0  14     1753.26     1837.88     20.33 o 
   0   0  14     9044.00     9275.03     41.75 o 
   1   0  14     1984.46     1848.04     22.84 o 
   2   0  14     4732.67     4521.91     30.36 o 
   3   0  14     1331.80     1480.63     30.75 o 
   4   0  14       18.12       16.85      8.91 o 
   5   0  14      633.73      633.68     21.77 o 
  -6   1  14        4.94       11.08      7.95 o 
  -5   1  14      738.41      614.47     40.91 o 
  -4   1  14      245.79      219.87     13.32 o 
  -3   1  14      129.60      122.00      9.63 o 
  -2   1  14      568.26      553.74      9.35 o 
  -1   1  14        7.44        7.09      2.68 o 
   0   1  14     1876.44     2038.91     89.56 o 
   1   1  14       22.77       24.00      6.46 o 
   2   1  14       18.09       21.34      4.47 o 
   3   1  14      145.60      135.98      6.95 o 
   4   1  14       80.53       80.54      9.52 o 
   5   1  14     1186.15     1161.42     54.37 o 
  -6   2  14      564.16      272.27     11.49 o 
  -5   2  14      420.13      370.01     34.30 o 
  -4   2  14     1441.77     1212.93     26.31 o 
  -3   2  14       49.22       57.65      8.07 o 
  -2   2  14     2032.81     1939.43     77.05 o 
  -1   2  14      121.01      116.04      5.14 o 
   0   2  14     1003.19      950.40     11.33 o 
   1   2  14      502.78      519.16     15.86 o 
   2   2  14     2047.40     2049.25    199.08 o 
   3   2  14     1108.45     1119.68     19.55 o 
   4   2  14      248.66      221.29     10.76 o 
   5   2  14     1224.78     1136.10     41.13 o 
   6   2  14      227.29      179.55      6.05 o 
  -6   3  14       32.11       27.32      6.47 o 
  -5   3  14     2194.33     2188.47     39.29 o 
  -4   3  14       45.99       61.13     13.07 o 
  -3   3  14     9089.71     9073.04     55.31 o 
  -2   3  14       96.99      115.60      9.41 o 
  -1   3  14     1143.22     1104.83     81.73 o 
   0   3  14      485.72      505.56     28.42 o 
   1   3  14      589.41      608.19     19.69 o 
   2   3  14     3282.04     3570.66     38.52 o 
   3   3  14     1345.17     1285.05     53.11 o 
   4   3  14     1879.45     1685.05     23.50 o 
   5   3  14     1039.99      900.00     39.59 o 
  -5   4  14       92.23      109.26     12.26 o 
  -4   4  14       10.49        6.78     13.08 o 
  -3   4  14      524.10      496.40     40.96 o 
  -2   4  14       41.71       58.17      8.99 o 
  -1   4  14     2357.00     2460.15    105.91 o 
   0   4  14      121.83      130.68     12.65 o 
   1   4  14       16.95       22.49      5.43 o 
   2   4  14        5.32       15.48      5.86 o 
   3   4  14      522.59      542.06     16.14 o 
   4   4  14        0.72       -2.88      6.27 o 
   5   4  14      203.96      186.39      7.66 o 
  -5   5  14      417.72      243.71     12.74 o 
  -4   5  14      163.72      198.57     20.82 o 
  -3   5  14      453.37      472.00     63.94 o 
  -2   5  14      229.71      207.12     18.33 o 
  -1   5  14     6855.29     6743.94    265.30 o 
   0   5  14       36.08       48.29     10.34 o 
   1   5  14     2895.30     3056.16    127.43 o 
   2   5  14     1548.80     1472.39     30.17 o 
   3   5  14      545.66      547.60     10.94 o 
   4   5  14      570.43      520.78     12.01 o 
   5   5  14      263.22      235.64      6.69 o 
  -4   6  14      248.53      277.96     16.16 o 
  -3   6  14        9.99        8.13     16.39 o 
  -2   6  14      250.47      219.61     19.09 o 
  -1   6  14       50.66       54.50     15.42 o 
   0   6  14     3223.05     3222.62    166.30 o 
   1   6  14        0.83       11.46      5.69 o 
   2   6  14     1203.27     1262.69     77.75 o 
   3   6  14       92.44       92.98      4.66 o 
   4   6  14      487.07      454.16      9.92 o 
  -4   7  14        2.48       14.90      7.29 o 
  -3   7  14      205.80      178.89     23.55 o 
  -2   7  14      104.98       88.20     16.30 o 
  -1   7  14      747.68      708.61     25.96 o 
   0   7  14      192.11      194.78     16.71 o 
   1   7  14     2167.27     2313.83     52.81 o 
   2   7  14       39.52       44.58      5.20 o 
   3   7  14     1016.53      999.08     23.84 o 
   4   7  14      293.40      319.18     11.37 o 
  -4   8  14     1850.48     1697.84     19.67 o 
  -3   8  14      456.62      445.66     16.66 o 
  -2   8  14     2140.21     2160.04     27.87 o 
  -1   8  14        2.28        3.95     13.60 o 
   0   8  14     1733.09     1820.98     25.52 o 
   1   8  14      495.95      492.63     17.60 o 
   2   8  14      422.95      432.76     23.77 o 
   3   8  14     2642.87     2780.16     29.05 o 
  -3   9  14       11.56       17.61      5.20 o 
  -2   9  14        4.48       10.09      7.20 o 
  -1   9  14       15.19       13.64      9.06 o 
   0   9  14       84.70       99.38      6.56 o 
   1   9  14      372.38      321.77      8.46 o 
   2   9  14       70.50       56.16      6.34 o 
  -6   1  15      141.46       66.93      7.05 o 
  -5   1  15      382.62      315.66     18.74 o 
  -4   1  15      966.28      795.77     41.40 o 
  -3   1  15     3856.52     3613.44     58.69 o 
  -2   1  15     4194.11     4204.74     57.34 o 
  -1   1  15     7549.22     8148.58    238.73 o 
   0   1  15     2242.28     2228.63     81.76 o 
   1   1  15     1383.04     1366.06     22.24 o 
   2   1  15     3398.28     3861.17     29.16 o 
   3   1  15       82.75       91.64      7.49 o 
   4   1  15     1757.85     1660.17     22.25 o 
   5   1  15      513.10      527.43     17.22 o 
  -5   2  15      113.13       91.05     10.33 o 
  -4   2  15     1095.06     1029.74     23.57 o 
  -3   2  15       12.13        7.28      8.04 o 
  -2   2  15      337.37      412.12     16.68 o 
  -1   2  15      380.14      375.17      8.55 o 
   0   2  15       41.56       45.62     10.23 o 
   1   2  15     2978.63     3097.06     36.49 o 
   2   2  15       50.38       46.57      6.36 o 
   3   2  15     6423.76     6210.66     42.88 o 
   4   2  15      155.11      147.85      9.03 o 
   5   2  15      297.56      262.46     24.28 o 
  -5   3  15      600.51      545.85     20.56 o 
  -4   3  15       42.71       60.66     14.54 o 
  -3   3  15       66.58       71.78      8.41 o 
  -2   3  15        6.01       16.45      8.51 o 
  -1   3  15      227.90      277.23     11.48 o 
   0   3  15      758.86      774.98     64.82 o 
   1   3  15       12.67       20.04      6.27 o 
   2   3  15     1396.48     1438.69     19.56 o 
   3   3  15       88.10       75.88      7.53 o 
   4   3  15      306.31      300.54     12.50 o 
   5   3  15        6.47        4.55      4.62 o 
  -5   4  15       68.40       89.78     11.10 o 
  -4   4  15     3204.62     3257.72     48.82 o 
  -3   4  15        7.29       16.87     10.45 o 
  -2   4  15     1397.18     1408.57     19.59 o 
  -1   4  15     4103.26     4048.87     84.20 o 
   0   4  15      878.42      929.79     25.10 o 
   1   4  15     2353.40     2646.84     31.43 o 
   2   4  15      473.20      455.81     18.38 o 
   3   4  15     1341.09     1325.30     55.06 o 
   4   4  15        6.26        2.17      5.60 o 
   5   4  15      999.31      908.80     28.31 o 
  -5   5  15      484.86      275.64     11.23 o 
  -4   5  15      145.48      146.41     15.64 o 
  -3   5  15      282.89      311.47     13.54 o 
  -2   5  15      319.44      339.52     27.44 o 
  -1   5  15       10.59        6.91     11.64 o 
   0   5  15       23.78       40.09     10.16 o 
   1   5  15      229.07      190.65     14.49 o 
   2   5  15      246.66      222.71     10.25 o 
   3   5  15      294.81      250.58      9.58 o 
   4   5  15       33.01       41.60      5.59 o 
   5   5  15      482.74      441.54      9.62 o 
  -4   6  15      411.70      426.36     17.33 o 
  -3   6  15     1304.84     1196.93     31.52 o 
  -2   6  15      644.66      563.85     24.64 o 
  -1   6  15     2792.23     2540.02     43.09 o 
   0   6  15     3091.84     3028.12    132.22 o 
   1   6  15      617.02      620.20     21.28 o 
   2   6  15       24.87       32.87      7.10 o 
   3   6  15     1271.04     1262.39     20.52 o 
   4   6  15      347.32      339.48      9.41 o 
  -4   7  15       86.64       91.43      8.46 o 
  -3   7  15     1797.34     1805.76     36.00 o 
  -2   7  15      378.02      355.55     19.73 o 
  -1   7  15      597.99      573.67     23.92 o 
   0   7  15      695.27      683.59     23.39 o 
   1   7  15      349.17      374.58     18.21 o 
   2   7  15     1380.30     1413.65     18.07 o 
   3   7  15      289.09      269.24     13.05 o 
   4   7  15     1281.92     1174.01     17.10 o 
  -3   8  15      146.82      141.43     10.12 o 
  -2   8  15        1.51        2.88      7.26 o 
  -1   8  15       87.20       88.40      9.00 o 
   0   8  15      305.28      305.49     16.11 o 
   1   8  15        4.30        7.78      6.27 o 
   2   8  15       25.16       33.99      5.37 o 
   3   8  15       91.43      103.64      8.48 o 
  -2   9  15       61.11       43.91      6.58 o 
  -1   9  15        0.26       14.42     11.66 o 
   0   9  15     1115.90     1110.47     20.82 o 
   1   9  15      217.34      198.67     10.24 o 
  -5   0  16     1228.82     1031.95     27.99 o 
  -4   0  16       19.29       37.81     15.37 o 
  -3   0  16     6151.46     5277.38     67.74 o 
  -2   0  16      315.42      295.37     19.22 o 
  -1   0  16     3439.84     3409.31    241.51 o 
   0   0  16      665.21      671.77     54.28 o 
   1   0  16     1368.16     1300.24     20.60 o 
   2   0  16     2296.81     2669.98     33.92 o 
   3   0  16     1022.09     1112.98     23.55 o 
   4   0  16     4926.91     4767.80     46.72 o 
   5   0  16     2661.75     2482.34     26.40 o 
  -5   1  16      554.79      499.47     14.72 o 
  -4   1  16        0.13        3.80     11.68 o 
  -3   1  16      221.65      207.16     19.13 o 
  -2   1  16      218.69      245.55     12.67 o 
  -1   1  16      142.35      152.26      8.42 o 
   0   1  16     2599.04     2636.54    113.86 o 
   1   1  16      170.59      180.09     14.19 o 
   2   1  16      238.20      255.89      7.26 o 
   3   1  16        5.54        2.77      4.75 o 
   4   1  16        6.17       10.08      4.44 o 
   5   1  16       27.40       31.09      4.70 o 
  -5   2  16      583.29      547.56     15.27 o 
  -4   2  16      338.30      314.43     14.54 o 
  -3   2  16      850.43      850.30     23.44 o 
  -2   2  16      170.91      191.42      8.86 o 
  -1   2  16     1861.25     2104.00     36.87 o 
   0   2  16      835.13      947.10     68.60 o 
   1   2  16     1524.58     1805.38     26.18 o 
   2   2  16      183.22      207.53      6.40 o 
   3   2  16      150.27      115.61     25.00 o 
   4   2  16      465.48      450.13     11.82 o 
   5   2  16      202.69      206.47      6.98 o 
  -5   3  16      623.50      595.64     19.50 o 
  -4   3  16      502.36      483.43     22.31 o 
  -3   3  16      128.89       89.95      9.07 o 
  -2   3  16      603.05      620.27     13.73 o 
  -1   3  16      253.69      268.51      9.87 o 
   0   3  16     5529.77     6054.66    181.16 o 
   1   3  16      498.25      549.99     14.82 o 
   2   3  16     4504.10     4443.05     32.92 o 
   3   3  16       37.02       35.26      6.37 o 
   4   3  16      827.51      745.61     19.91 o 
   5   3  16      364.19      329.22     11.46 o 
  -5   4  16      114.52      116.15     10.46 o 
  -4   4  16       53.23       41.42     12.24 o 
  -3   4  16       97.57       77.26     10.29 o 
  -2   4  16      558.54      550.41     18.60 o 
  -1   4  16       14.36       20.11      9.51 o 
   0   4  16     4582.64     4775.47    157.88 o 
   1   4  16      941.06      959.34     13.21 o 
   2   4  16        6.43       12.10      8.55 o 
   3   4  16      128.11      123.92      7.98 o 
   4   4  16        7.57       14.18      6.26 o 
   5   4  16      347.35      331.21      7.00 o 
  -5   5  16       91.36       77.00      6.88 o 
  -4   5  16     3046.86     3063.46     81.55 o 
  -3   5  16     1004.50      983.36     63.35 o 
  -2   5  16     2672.88     2666.96    218.21 o 
  -1   5  16       62.90       73.58      8.79 o 
   0   5  16     1363.45     1302.21     39.89 o 
   1   5  16      243.51      271.77     17.96 o 
   2   5  16     1073.01     1075.99     20.62 o 
   3   5  16      380.72      409.33     10.43 o 
   4   5  16     1606.09     1434.81     31.77 o 
   5   5  16      802.17      743.55     45.57 o 
  -4   6  16      138.63      141.60     10.62 o 
  -3   6  16     1507.45     1341.34     30.57 o 
  -2   6  16      507.97      492.99     21.01 o 
  -1   6  16     1016.58     1005.00     28.10 o 
   0   6  16       67.32       72.64     13.81 o 
   1   6  16      719.87      643.19     21.39 o 
   2   6  16      368.99      377.30     16.96 o 
   3   6  16      334.78      327.73     14.93 o 
   4   6  16      125.84      130.30      4.93 o 
  -4   7  16     1270.87     1203.23     18.39 o 
  -3   7  16      198.22      187.66     13.63 o 
  -2   7  16      947.39      973.25     27.20 o 
  -1   7  16      190.06      193.17     16.27 o 
   0   7  16       96.46      127.90     14.04 o 
   1   7  16       97.05      106.48     12.89 o 
   2   7  16       53.17       65.17     11.34 o 
   3   7  16     1433.46     1446.13     23.38 o 
   4   7  16        9.37        9.26      5.95 o 
  -3   8  16      204.00      199.59     10.32 o 
  -2   8  16      426.62      432.63     37.95 o 
  -1   8  16     1774.31     1731.37    151.32 o 
   0   8  16       49.80       60.42     11.63 o 
   1   8  16     2007.88     2265.43     32.06 o 
   2   8  16       42.20       44.35      8.41 o 
   3   8  16     1396.31     1362.72     17.25 o 
  -2   9  16        0.41        0.71      5.48 o 
  -1   9  16      389.51      312.96     11.44 o 
   0   9  16        1.80        2.95      9.23 o 
   1   9  16       43.31       26.81      8.90 o 
  -5   1  17       26.90       20.10      7.42 o 
  -4   1  17     4033.85     3724.04     56.53 o 
  -3   1  17        2.13        9.41      6.82 o 
  -2   1  17     1590.81     1688.42     24.81 o 
  -1   1  17      196.75      228.23     22.67 o 
   0   1  17       40.43       59.05      4.67 o 
   1   1  17     2442.87     2787.07     29.18 o 
   2   1  17     1201.71     1271.07     17.10 o 
   3   1  17     1437.73     1422.64     44.32 o 
   4   1  17      129.68      128.31      5.25 o 
   5   1  17     1182.83     1160.88     37.76 o 
  -5   2  17       82.16       88.50      8.07 o 
  -4   2  17       15.07       15.36     16.77 o 
  -3   2  17      657.06      620.56     13.23 o 
  -2   2  17     2932.74     3267.32     26.45 o 
  -1   2  17     1918.65     2137.09     24.93 o 
   0   2  17     1591.82     1736.07     18.99 o 
   1   2  17     2339.32     2619.24     22.60 o 
   2   2  17       57.27       66.97      6.44 o 
   3   2  17       10.37       12.02      5.55 o 
   4   2  17       87.07       87.45      6.39 o 
   5   2  17      115.39       97.03      5.98 o 
  -5   3  17       89.78       77.68     10.97 o 
  -4   3  17       16.50       11.48     11.93 o 
  -3   3  17      174.60      145.71      9.11 o 
  -2   3  17     1961.54     2102.38     28.97 o 
  -1   3  17      323.88      323.67     13.47 o 
   0   3  17     1967.87     2220.99     60.15 o 
   1   3  17     1302.64     1408.50     32.15 o 
   2   3  17      322.22      304.10      9.54 o 
   3   3  17      514.64      489.86     11.72 o 
   4   3  17       48.12       39.91      5.36 o 
   5   3  17      320.18      300.20      6.75 o 
  -5   4  17      647.37      722.82     15.68 o 
  -4   4  17      234.39      204.00     14.56 o 
  -3   4  17     1446.74     1469.33     26.61 o 
  -2   4  17     1668.43     1611.67     33.62 o 
  -1   4  17     2213.89     2085.28     38.73 o 
   0   4  17      135.13      145.17      7.87 o 
   1   4  17      684.32      706.04     15.40 o 
   2   4  17     1499.98     1406.98     68.79 o 
   3   4  17      262.16      232.11      8.30 o 
   4   4  17     1699.10     1507.35     16.90 o 
   5   4  17        4.97        5.53      3.17 o 
  -4   5  17      601.09      651.83     13.16 o 
  -3   5  17       65.25       64.32      9.64 o 
  -2   5  17      227.11      241.77     11.71 o 
  -1   5  17      123.29      109.52     10.89 o 
   0   5  17      242.58      216.80     15.47 o 
   1   5  17      461.46      540.28     11.15 o 
   2   5  17       49.21       50.33      5.82 o 
   3   5  17     1938.77     1761.52     24.56 o 
   4   5  17      376.56      333.85      9.79 o 
  -4   6  17       40.85       34.41      7.07 o 
  -3   6  17      558.78      535.76     19.56 o 
  -2   6  17        1.47       -2.21     12.61 o 
  -1   6  17      944.14      896.67     25.69 o 
   0   6  17      808.67      721.40     66.04 o 
   1   6  17       48.54       53.17     11.46 o 
   2   6  17     3212.22     3054.13     39.11 o 
   3   6  17        4.50        9.00      4.06 o 
   4   6  17     1553.69     1479.94     97.45 o 
  -4   7  17      195.23      168.97      7.08 o 
  -3   7  17       50.38       42.44      9.02 o 
  -2   7  17      510.39      544.74     19.64 o 
  -1   7  17      666.26      606.93     21.16 o 
   0   7  17     1413.37     1398.83     29.22 o 
   1   7  17      535.91      515.86     19.01 o 
   2   7  17      259.54      274.31     14.08 o 
   3   7  17      618.86      622.47     15.47 o 
  -3   8  17      153.30      139.20      7.61 o 
  -2   8  17       32.39       34.51      5.77 o 
  -1   8  17       55.04       58.96      6.59 o 
   0   8  17       75.34       68.98     11.14 o 
   1   8  17       59.29       60.83      9.96 o 
   2   8  17      252.86      287.15     11.50 o 
  -1   9  17      970.73      747.25     13.43 o 
   0   9  17     1237.41     1105.66     16.45 o 
  -5   0  18      877.14      938.29     21.68 o 
  -4   0  18      554.03      563.26     22.92 o 
  -3   0  18        1.91        7.82     12.48 o 
  -2   0  18     1218.83     1252.54     30.34 o 
  -1   0  18        5.04       14.86     12.59 o 
   0   0  18     3806.92     4210.12     41.41 o 
   1   0  18     1449.54     1653.59     25.46 o 
   2   0  18     9318.03     9628.68     62.24 o 
   3   0  18      419.99      434.94     14.38 o 
   4   0  18     1429.86     1433.93     22.55 o 
   5   0  18      836.95      834.59     12.37 o 
  -5   1  18      219.38      203.21      9.18 o 
  -4   1  18       11.92       24.09      8.31 o 
  -3   1  18      923.40      822.55     21.67 o 
  -2   1  18      541.05      612.97     21.24 o 
  -1   1  18      960.82     1083.94     28.74 o 
   0   1  18     1522.58     1715.53     64.79 o 
   1   1  18        1.52        4.55      4.39 o 
   2   1  18        3.73       16.93      5.93 o 
   3   1  18      403.52      411.95      8.23 o 
   4   1  18      318.18      309.76      8.50 o 
   5   1  18      309.31      308.67      8.55 o 
  -5   2  18      411.78      462.62     11.33 o 
  -4   2  18      723.53      776.40     16.96 o 
  -3   2  18      625.16      589.79     12.70 o 
  -2   2  18     1458.60     1536.95     40.71 o 
  -1   2  18      112.79      127.74     12.15 o 
   0   2  18     3920.22     4273.92     29.74 o 
   1   2  18      138.13      147.26      6.24 o 
   2   2  18     1331.18     1320.55     17.43 o 
   3   2  18       29.82       31.57      5.58 o 
   4   2  18     1020.74      868.06     13.31 o 
   5   2  18       98.86       99.65      5.55 o 
  -5   3  18      808.08      834.04     17.70 o 
  -4   3  18       46.40       70.43     12.53 o 
  -3   3  18     1192.22     1189.45     21.24 o 
  -2   3  18     1741.88     1788.10     20.23 o 
  -1   3  18     1783.30     1900.71     24.35 o 
   0   3  18      195.11      211.23      7.11 o 
   1   3  18     1908.91     1989.66     70.83 o 
   2   3  18      338.16      405.96     50.91 o 
   3   3  18      437.88      426.68     10.66 o 
   4   3  18     1165.07     1086.96     21.81 o 
   5   3  18      420.69      415.36      9.03 o 
  -5   4  18       88.33      111.51      7.35 o 
  -4   4  18      567.17      596.82     27.87 o 
  -3   4  18        7.53        5.49      8.39 o 
  -2   4  18     1121.15     1076.31     24.68 o 
  -1   4  18       11.22       12.57      7.24 o 
   0   4  18      534.52      523.10     18.60 o 
   1   4  18       97.20       91.47      5.41 o 
   2   4  18      346.75      323.59     12.13 o 
   3   4  18      283.52      262.86      8.65 o 
   4   4  18        0.74        6.06      4.67 o 
   5   4  18      374.06      335.31      6.90 o 
  -4   5  18     1823.79     1789.35     67.30 o 
  -3   5  18      570.48      585.23     16.64 o 
  -2   5  18      397.53      382.99     12.63 o 
  -1   5  18     3478.91     3198.26    109.26 o 
   0   5  18       30.45       32.52      8.99 o 
   1   5  18     1685.10     1813.38     18.90 o 
   2   5  18       49.85       41.36      6.68 o 
   3   5  18     1348.85     1283.99     15.28 o 
   4   5  18      235.68      220.19      6.78 o 
  -4   6  18        1.71        6.60      5.99 o 
  -3   6  18       11.93        7.71     10.64 o 
  -2   6  18      115.18      103.87     14.30 o 
  -1   6  18        1.58        6.99     11.13 o 
   0   6  18      259.52      303.41     16.96 o 
   1   6  18        1.96        7.45     10.58 o 
   2   6  18      224.01      239.78     14.59 o 
   3   6  18      204.58      186.14      8.23 o 
   4   6  18      303.10      331.67      9.83 o 
  -3   7  18       13.07       10.30      7.04 o 
  -2   7  18        3.13       -0.29      9.34 o 
  -1   7  18      525.88      567.98     19.54 o 
   0   7  18      464.48      486.19     18.66 o 
   1   7  18     1274.87     1317.80     25.69 o 
   2   7  18       14.58       24.36      7.96 o 
   3   7  18      504.49      550.90     13.52 o 
  -2   8  18     1927.41     1844.20    155.83 o 
  -1   8  18      456.92      418.19     56.33 o 
   0   8  18      891.17      932.69     19.83 o 
   1   8  18        4.10        3.36      7.03 o 
   2   8  18      121.85      103.60      7.74 o 
  -5   1  19      122.22      139.40      6.73 o 
  -4   1  19        3.38        9.66      8.23 o 
  -3   1  19      850.43      827.75     18.65 o 
  -2   1  19     1137.17     1215.53     39.08 o 
  -1   1  19     1899.59     2065.19     59.09 o 
   0   1  19     1088.80     1158.79     16.72 o 
   1   1  19     3316.48     3560.41     62.08 o 
   2   1  19      152.23      169.80      6.76 o 
   3   1  19       28.12       32.88      4.26 o 
   4   1  19      360.58      356.02     18.83 o 
   5   1  19       10.10        7.63      3.34 o 
  -5   2  19       37.67       51.93      8.72 o 
  -4   2  19     1804.50     1920.74    105.24 o 
  -3   2  19       26.88       30.14      6.00 o 
  -2   2  19      930.74     1088.61     44.59 o 
  -1   2  19       27.64       39.66      6.95 o 
   0   2  19      352.70      369.22      8.68 o 
   1   2  19      414.83      418.78     10.12 o 
   2   2  19      133.96      162.05     21.77 o 
   3   2  19     1721.28     1660.01     18.56 o 
   4   2  19      763.52      681.86     14.60 o 
   5   2  19      370.46      330.63      7.51 o 
  -5   3  19      488.17      505.30     12.80 o 
  -4   3  19       41.33       48.16     11.14 o 
  -3   3  19      622.74      645.00     15.24 o 
  -2   3  19        9.01        8.56      6.31 o 
  -1   3  19       32.06       30.24      6.13 o 
   0   3  19      535.64      557.74     11.79 o 
   1   3  19        1.70        6.93      4.74 o 
   2   3  19      350.69      344.06     12.49 o 
   3   3  19        0.57        3.86      4.33 o 
   4   3  19      821.38      778.90     15.36 o 
   5   3  19       11.00       14.33      2.78 o 
  -4   4  19     2259.84     2208.77    129.31 o 
  -3   4  19       70.89       65.63      8.10 o 
  -2   4  19     2408.21     2419.39     27.18 o 
  -1   4  19        5.62       20.51     10.48 o 
   0   4  19     2401.40     2399.71     26.50 o 
   1   4  19     1057.77     1045.67     20.41 o 
   2   4  19     1548.61     1427.32     34.42 o 
   3   4  19     1720.91     1620.47     23.23 o 
   4   4  19       54.91       66.45      4.43 o 
  -4   5  19        1.76        0.42      6.00 o 
  -3   5  19        0.33        3.08      6.97 o 
  -2   5  19     2167.46     2291.90     81.80 o 
  -1   5  19      181.75      191.02     10.13 o 
   0   5  19      310.55      297.86     10.26 o 
   1   5  19      635.08      656.14     10.09 o 
   2   5  19        0.50        0.27      4.24 o 
   3   5  19       35.92       33.28      4.18 o 
   4   5  19        0.43        4.69      4.67 o 
  -2   6  19      408.36      464.55     17.97 o 
  -1   6  19      989.78      994.56     24.80 o 
   0   6  19      755.72      783.99     22.10 o 
   1   6  19     1098.14     1109.57     24.66 o 
   2   6  19      477.30      507.45     16.69 o 
   3   6  19      356.76      327.25     20.76 o 
  -3   7  19     1304.67     1288.53     20.10 o 
  -2   7  19       36.41       54.63      9.53 o 
  -1   7  19      679.29      702.98     19.50 o 
   0   7  19        8.13        9.26      9.96 o 
   1   7  19      489.91      544.30     16.72 o 
   2   7  19      724.90      698.82     16.69 o 
   3   7  19      392.50      368.25     10.42 o 
  -2   8  19      127.21      116.14      6.87 o 
  -1   8  19      174.68      159.63     27.90 o 
   0   8  19      410.12      453.54     13.75 o 
   1   8  19       25.93       22.40      7.18 o 
   2   8  19        0.50       -2.92      5.51 o 
  -5   0  20      610.04      676.72     14.74 o 
  -4   0  20      153.76      172.16     13.37 o 
  -3   0  20     1744.65     1855.62     35.10 o 
  -2   0  20     2422.06     2430.66     39.82 o 
  -1   0  20     1894.95     2014.43     35.31 o 
   0   0  20      910.05      911.26     16.02 o 
   1   0  20     3939.95     4087.23     39.94 o 
   2   0  20      642.46      627.10     16.12 o 
   3   0  20      455.15      431.70     13.28 o 
   4   0  20      846.23      857.62     15.40 o 
  -5   1  20     1685.52     1981.67     15.72 o 
  -4   1  20        5.41        7.25      6.68 o 
  -3   1  20      312.99      320.98     12.81 o 
  -2   1  20      235.37      200.74     20.74 o 
  -1   1  20       49.76       51.58      8.11 o 
   0   1  20      692.60      688.96     19.96 o 
   1   1  20      125.92      139.85      6.24 o 
   2   1  20      444.82      464.31     10.06 o 
   3   1  20       48.04       51.52     10.55 o 
   4   1  20      167.68      176.03     13.42 o 
  -5   2  20      267.69      298.04     10.79 o 
  -4   2  20      468.71      560.90     32.13 o 
  -3   2  20     1360.79     1503.31     20.39 o 
  -2   2  20      644.49      748.86     15.48 o 
  -1   2  20     1474.90     1533.54     97.71 o 
   0   2  20        1.06        8.49      4.08 o 
   1   2  20      508.35      516.66      8.95 o 
   2   2  20        1.23        2.66      3.50 o 
   3   2  20      772.69      693.76     16.31 o 
   4   2  20      241.43      234.30      8.63 o 
  -4   3  20       76.37      101.39     11.01 o 
  -3   3  20      233.30      258.50     10.75 o 
  -2   3  20     1212.17     1227.97     24.06 o 
  -1   3  20        1.05        3.70      6.12 o 
   0   3  20     2242.04     2327.71     37.63 o 
   1   3  20      743.79      738.52     12.97 o 
   2   3  20     2661.33     2570.23     45.52 o 
   3   3  20        1.02        3.12      4.39 o 
   4   3  20     1722.57     1600.40     14.10 o 
  -4   4  20      206.59      175.39     24.56 o 
  -3   4  20       21.86       16.10      6.56 o 
  -2   4  20       28.32       26.21      6.29 o 
  -1   4  20      219.38      212.24     10.29 o 
   0   4  20      288.33      287.53      8.78 o 
   1   4  20     1951.22     1912.09     19.81 o 
   2   4  20        0.29        3.18      5.57 o 
   3   4  20      493.75      499.45      9.72 o 
   4   4  20      162.45      142.23      8.35 o 
  -4   5  20      198.32      152.84      7.77 o 
  -3   5  20      105.17       89.32      7.71 o 
  -2   5  20     1165.80     1240.42     35.62 o 
  -1   5  20     1382.49     1396.03     38.76 o 
   0   5  20     1265.47     1285.58     18.39 o 
   1   5  20      291.63      284.94      6.88 o 
   2   5  20      728.67      677.16     17.89 o 
   3   5  20      261.89      268.93      7.41 o 
   4   5  20      776.19      665.13     80.40 o 
  -3   6  20      603.35      615.11     16.75 o 
  -2   6  20      434.59      443.74     16.69 o 
  -1   6  20      330.50      360.97     16.46 o 
   0   6  20       83.45       68.91     10.73 o 
   1   6  20      310.17      281.53     13.85 o 
   2   6  20        5.43        9.66      8.71 o 
   3   6  20      363.11      265.99     35.63 o 
  -3   7  20       68.85       61.66      5.70 o 
  -2   7  20     1909.58     1901.55    100.73 o 
  -1   7  20      303.35      306.65     12.85 o 
   0   7  20       81.41       72.38      9.09 o 
   1   7  20       85.51       80.73      9.55 o 
   2   7  20       33.08       24.73      7.00 o 
  -1   8  20      473.46      513.23     12.08 o 
   0   8  20      135.37      152.71      8.49 o 
   1   8  20     1104.99     1238.85     16.61 o 
  -5   1  21       42.54       37.45      5.82 o 
  -4   1  21     2142.00     2400.88     76.38 o 
  -3   1  21        0.51        5.31      5.94 o 
  -2   1  21     2269.48     2577.14     27.34 o 
  -1   1  21       20.55       20.11      7.45 o 
   0   1  21      654.65      699.44     27.80 o 
   1   1  21      818.18      828.02     25.69 o 
   2   1  21      101.96       93.53      5.25 o 
   3   1  21     2121.32     2106.08     18.31 o 
   4   1  21      194.84      166.98      4.58 o 
  -4   2  21       56.12       82.73      9.53 o 
  -3   2  21       29.45       30.78      6.21 o 
  -2   2  21      274.36      293.47      9.28 o 
  -1   2  21      786.34      810.60     45.45 o 
   0   2  21      375.38      328.11      9.92 o 
   1   2  21     4245.39     4402.18    153.81 o 
   2   2  21      441.27      448.39      8.74 o 
   3   2  21      767.54      727.70     16.96 o 
   4   2  21       91.72       82.65      5.46 o 
  -4   3  21        3.37       -7.56      7.56 o 
  -3   3  21      105.63      101.82     12.84 o 
  -2   3  21        2.31       12.60      7.23 o 
  -1   3  21      522.90      524.05     14.69 o 
   0   3  21      419.67      408.90     10.01 o 
   1   3  21       80.30       90.58     12.51 o 
   2   3  21      176.42      187.59      7.93 o 
   3   3  21      104.64       93.12      5.58 o 
   4   3  21        5.87        3.00      2.76 o 
  -4   4  21       53.61       56.68     12.30 o 
  -3   4  21      999.37     1027.96     22.25 o 
  -2   4  21      268.78      256.78      8.63 o 
  -1   4  21     1156.15     1102.67     14.52 o 
   0   4  21      525.33      527.21     15.75 o 
   1   4  21      913.34      860.63     11.14 o 
   2   4  21      409.05      405.86     16.23 o 
   3   4  21      167.52      167.94      5.91 o 
   4   4  21        4.03        8.33      4.89 o 
  -3   5  21       93.98      111.93      8.31 o 
  -2   5  21        1.64        7.63      6.37 o 
  -1   5  21     1178.86     1225.66     17.16 o 
   0   5  21       65.51       62.63      6.06 o 
   1   5  21       12.57       14.92      3.95 o 
   2   5  21        0.63        0.39      4.06 o 
   3   5  21      278.69      277.25      8.19 o 
  -3   6  21     1373.90     1397.22     20.52 o 
  -2   6  21       21.69       20.94      8.99 o 
  -1   6  21      863.97      887.21     21.01 o 
   0   6  21       42.56       38.99     10.28 o 
   1   6  21       10.29       15.90      8.94 o 
   2   6  21      618.76      634.71     15.34 o 
   3   6  21       87.18       82.44      6.63 o 
  -2   7  21     1409.79     1410.92     87.85 o 
  -1   7  21      309.08      329.61     12.49 o 
   0   7  21     1892.41     2017.37     25.93 o 
   1   7  21      103.35      107.37      8.37 o 
   2   7  21      619.43      661.54     12.89 o 
  -1   8  21        4.25       13.81      4.83 o 
   0   8  21        6.18        4.46      5.07 o 
  -4   0  22      117.65      158.01     10.69 o 
  -3   0  22     1338.12     1511.97     28.53 o 
  -2   0  22      599.25      616.20     24.59 o 
  -1   0  22      124.31      132.22     13.39 o 
   0   0  22     1882.50     1864.39     33.51 o 
   1   0  22     2011.21     2048.07     28.67 o 
   2   0  22     1440.30     1497.03     23.09 o 
   3   0  22       72.05       68.56      6.15 o 
   4   0  22     1552.60     1317.96     15.05 o 
  -4   1  22       44.86       51.65      5.81 o 
  -3   1  22      644.05      762.03     24.16 o 
  -2   1  22      393.74      395.75     13.09 o 
  -1   1  22      940.12     1013.30     50.78 o 
   0   1  22      579.24      562.17     62.99 o 
   1   1  22       58.82       59.67      4.81 o 
   2   1  22        7.22        5.55      3.56 o 
   3   1  22        0.03        6.14      3.14 o 
   4   1  22       15.15       12.48      3.27 o 
  -4   2  22       38.41       41.87      7.26 o 
  -3   2  22     1042.21     1220.29     70.83 o 
  -2   2  22        7.05        6.35      5.00 o 
  -1   2  22      193.59      226.59      7.88 o 
   0   2  22     1013.03     1160.96     70.58 o 
   1   2  22     2543.21     2576.93    113.43 o 
   2   2  22      389.60      373.76     11.13 o 
   3   2  22       92.85       84.34      6.48 o 
   4   2  22      754.53      743.90     11.55 o 
  -4   3  22       40.16       37.67      7.18 o 
  -3   3  22     1330.35     1448.88     26.16 o 
  -2   3  22      642.25      720.58     14.41 o 
  -1   3  22     1385.21     1422.88     20.14 o 
   0   3  22      319.89      295.23     14.30 o 
   1   3  22      213.96      195.64      5.91 o 
   2   3  22      308.49      298.42      8.87 o 
   3   3  22      465.88      474.39     10.12 o 
   4   3  22      147.52      112.44      4.81 o 
  -4   4  22      115.40      102.37      6.09 o 
  -3   4  22       97.18      102.42      9.36 o 
  -2   4  22       51.22       44.29      5.45 o 
  -1   4  22      178.13      169.51      7.03 o 
   0   4  22       86.70       75.66      6.14 o 
   1   4  22      120.82      106.30      4.51 o 
   2   4  22       38.10       31.51      3.46 o 
   3   4  22      153.73      142.33      4.88 o 
  -3   5  22       73.56       64.29      7.17 o 
  -2   5  22      891.88      957.46     66.90 o 
  -1   5  22      805.68      855.34     13.77 o 
   0   5  22       46.10       38.64      4.95 o 
   1   5  22     1793.44     1684.06     93.27 o 
   2   5  22       37.90       32.76      3.02 o 
   3   5  22     1588.09     1367.81    126.91 o 
  -3   6  22       30.33       26.15      4.60 o 
  -2   6  22       11.91        9.01      6.32 o 
  -1   6  22       53.36       68.30      8.49 o 
   0   6  22      305.16      309.50     12.38 o 
   1   6  22       50.89       52.43      8.38 o 
   2   6  22      728.57      687.30     14.09 o 
  -2   7  22       30.16       28.63      4.54 o 
  -1   7  22      142.29      122.40     15.24 o 
   0   7  22        3.82       11.18      6.17 o 
   1   7  22      626.59      691.21     13.17 o 
   2   7  22       30.26       28.99      4.70 o 
  -4   1  23      164.96      206.12      6.31 o 
  -3   1  23      385.00      464.93     12.51 o 
  -2   1  23       20.12       21.05      5.10 o 
  -1   1  23      851.85      885.36     35.26 o 
   0   1  23      474.72      518.63     12.56 o 
   1   1  23     3807.00     3461.73     95.40 o 
   2   1  23      268.25      265.11      6.99 o 
   3   1  23     1009.73      882.74     35.36 o 
   4   1  23      243.98      221.28      6.01 o 
  -4   2  23      818.06      889.48     16.06 o 
  -3   2  23        5.82        4.04      8.36 o 
  -2   2  23      593.30      611.38     24.80 o 
  -1   2  23      342.29      354.25     13.24 o 
   0   2  23      620.39      690.57     78.60 o 
   1   2  23       21.60       38.75      7.39 o 
   2   2  23        0.16        7.47      6.10 o 
   3   2  23      944.27      902.14     14.90 o 
   4   2  23        9.81       12.79      2.68 o 
  -4   3  23      113.68      111.93      6.72 o 
  -3   3  23     1588.07     1649.80     24.77 o 
  -2   3  23       11.69        7.03      5.31 o 
  -1   3  23      570.02      597.00     13.41 o 
   0   3  23      260.30      256.89     13.76 o 
   1   3  23        1.43        3.60      3.24 o 
   2   3  23      642.59      645.54     19.64 o 
   3   3  23        0.03        4.13      3.00 o 
  -3   4  23        6.63       16.36      6.85 o 
  -2   4  23     1862.41     2038.33     48.75 o 
  -1   4  23       52.80       53.34      5.17 o 
   0   4  23     1152.59     1120.98     15.85 o 
   1   4  23       66.06       59.75      4.86 o 
   2   4  23      489.98      462.01      8.72 o 
   3   4  23      406.56      402.44     19.20 o 
  -2   5  23      182.66      197.02     19.72 o 
  -1   5  23      175.70      184.04      9.83 o 
   0   5  23      128.15      127.22      6.35 o 
   1   5  23      684.24      663.37     52.93 o 
   2   5  23      209.32      163.46     26.10 o 
   3   5  23      110.32      128.55      5.72 o 
  -2   6  23      172.95      152.11      8.02 o 
  -1   6  23      655.45      746.28     15.77 o 
   0   6  23      582.61      591.28     14.29 o 
   1   6  23      665.00      721.20     14.74 o 
   2   6  23      886.04      880.54     13.29 o 
  -1   7  23       65.10       62.44      5.59 o 
   0   7  23        7.95       15.31      5.28 o 
   1   7  23       21.68       21.12      4.92 o 
  -4   0  24        6.07        6.75      5.81 o 
  -3   0  24      512.46      556.68     15.27 o 
  -2   0  24      215.18      264.38     20.77 o 
  -1   0  24     1676.61     1880.58     29.98 o 
   0   0  24      745.61      779.11     20.40 o 
   1   0  24       30.99       23.65      9.48 o 
   2   0  24     1289.39     1228.84     18.62 o 
   3   0  24       84.80       79.75      5.13 o 
  -4   1  24       37.54       49.89      6.40 o 
  -3   1  24     1032.73     1170.53     14.27 o 
  -2   1  24        8.07       11.84      4.37 o 
  -1   1  24        1.47        2.99      5.38 o 
   0   1  24      369.65      398.90     11.09 o 
   1   1  24        0.96        7.72      6.24 o 
   2   1  24      183.92      192.66     10.48 o 
   3   1  24       15.66       12.16      3.52 o 
  -4   2  24      246.72      277.80      8.25 o 
  -3   2  24      124.48      121.94      9.49 o 
  -2   2  24      290.93      278.69      9.57 o 
  -1   2  24      818.04      868.14     15.36 o 
   0   2  24      448.45      487.19     65.51 o 
   1   2  24      451.01      505.30     45.51 o 
   2   2  24      116.42      105.72      7.14 o 
   3   2  24      502.06      435.56      9.66 o 
  -3   3  24     1038.98     1095.45     18.66 o 
  -2   3  24        0.41        5.56      4.48 o 
  -1   3  24      110.15      115.06      6.01 o 
   0   3  24      127.01      131.59      6.80 o 
   1   3  24      131.08      121.95      7.14 o 
   2   3  24     2292.26     2172.81     61.02 o 
   3   3  24       53.55       37.26      3.17 o 
  -3   4  24      120.31      117.06      6.73 o 
  -2   4  24        0.10        1.87      4.72 o 
  -1   4  24      135.32      138.18      5.73 o 
   0   4  24      128.43      127.09      5.62 o 
   1   4  24        0.83       -1.25      4.07 o 
   2   4  24      166.47      150.09      8.50 o 
   3   4  24      221.41      157.42     24.37 o 
  -2   5  24      755.55      737.90     14.63 o 
  -1   5  24      248.26      252.27      7.08 o 
   0   5  24      479.41      481.05     33.37 o 
   1   5  24      712.63      668.09     70.47 o 
   2   5  24      166.17      152.11     31.21 o 
  -2   6  24      790.54      711.84     11.75 o 
  -1   6  24      503.18      542.88     11.93 o 
   0   6  24      213.40      213.00      8.35 o 
   1   6  24       33.58       31.57      5.31 o 
  -3   1  25      127.94      146.40      6.30 o 
  -2   1  25     1379.55     1631.73     14.12 o 
  -1   1  25      180.98      205.58      6.84 o 
   0   1  25     1406.53     1545.21     93.64 o 
   1   1  25        8.40        6.21      5.44 o 
   2   1  25       72.36       69.60      8.05 o 
   3   1  25      315.31      285.48     16.48 o 
  -3   2  25       14.72       21.34      6.67 o 
  -2   2  25       18.44       23.74      5.95 o 
  -1   2  25      221.54      237.54      9.34 o 
   0   2  25      335.26      322.82     11.66 o 
   1   2  25      483.19      449.06     12.58 o 
   2   2  25      269.86      259.05      5.34 o 
   3   2  25      876.60      721.41     45.27 o 
  -3   3  25      403.51      414.93     10.48 o 
  -2   3  25       64.27       64.45      5.70 o 
  -1   3  25      312.80      312.88      6.67 o 
   0   3  25      651.54      627.26     12.33 o 
   1   3  25        8.40       12.38      4.05 o 
   2   3  25      564.15      453.71     12.33 o 
   3   3  25        1.55        1.86      4.05 o 
  -2   4  25       24.60       19.83      6.04 o 
  -1   4  25      906.86      854.42     11.78 o 
   0   4  25        9.26       13.87      3.82 o 
   1   4  25     1555.19     1285.41     30.29 o 
   2   4  25       66.14       63.61     12.53 o 
  -1   5  25       80.70       69.41      4.35 o 
   0   5  25        7.36       11.50      3.87 o 
   1   5  25        9.41       12.36      4.37 o 
   0   6  25      121.71      104.00      5.90 o 
  -3   0  26     1255.85     1461.14     17.17 o 
  -2   0  26        9.89        9.99      5.06 o 
  -1   0  26      445.47      512.81     10.52 o 
   0   0  26       34.43       34.10      7.54 o 
   1   0  26       40.05       28.57      7.35 o 
   2   0  26     4047.78     3921.04     31.60 o 
   3   0  26       36.24       30.50      4.74 o 
  -3   1  26       14.31       23.85      4.89 o 
  -2   1  26        0.93       -0.40      3.39 o 
  -1   1  26       87.84       97.65      5.35 o 
   0   1  26      587.75      623.14     14.91 o 
   1   1  26       42.83       39.45      5.19 o 
   2   1  26      810.71      786.40     40.16 o 
   3   1  26        1.24        4.52      3.89 o 
  -3   2  26      460.49      523.32     11.22 o 
  -2   2  26      130.33      125.28      5.78 o 
  -1   2  26       94.01      100.73      6.38 o 
   0   2  26      353.61      342.59      8.95 o 
   1   2  26       40.89       37.10      5.18 o 
   2   2  26       18.23       24.74      6.60 o 
   3   2  26        0.29        2.33      3.62 o 
  -2   3  26      179.99      196.60      9.35 o 
  -1   3  26     1139.27     1136.69     13.26 o 
   0   3  26      752.51      713.94     10.90 o 
   1   3  26      465.50      435.84      8.06 o 
   2   3  26      390.03      299.59      9.19 o 
  -2   4  26      472.07      511.86     10.11 o 
  -1   4  26        2.77        6.14      3.88 o 
   0   4  26      262.88      245.90      4.85 o 
   1   4  26        9.23       11.72      3.76 o 
   0   5  26      117.27      102.53      5.11 o 
  -2   1  27       23.32       26.61      3.41 o 
  -1   1  27      573.95      635.54      8.06 o 
   0   1  27       90.94      109.82      4.74 o 
   1   1  27      707.38      750.68      9.87 o 
   2   1  27       28.26       33.34      3.23 o 
  -2   2  27     1038.68     1136.55     16.34 o 
  -1   2  27       47.07       40.93      3.86 o 
   0   2  27      481.99      515.56      9.51 o 
   1   2  27        1.64        0.98      4.04 o 
   2   2  27        5.25       -0.34      4.21 o 
  -2   3  27        4.31        4.90      5.05 o 
  -1   3  27      195.25      192.74      5.83 o 
   0   3  27      539.17      498.80      8.22 o 
   1   3  27       27.46       23.70      7.19 o 
   2   3  27        2.99        5.12      4.00 o 
  -1   4  27      538.76      499.90      9.58 o 
   0   4  27      336.61      300.33      8.33 o 
   1   4  27        7.20        9.82      4.46 o 
  -1   0  28      798.66      887.10     37.63 o 
   0   0  28      428.69      438.39     12.06 o 
   1   0  28      590.38      633.04     23.80 o 
  -2   1  28       13.18       14.34      4.20 o 
  -1   1  28      177.08      192.46      6.38 o 
   0   1  28       26.34       22.54      3.64 o 
   1   1  28       46.39       44.29      3.15 o 
  -2   2  28      336.05      339.05      7.93 o 
  -1   2  28      310.04      349.19      8.53 o 
   0   2  28      895.57      890.70      9.95 o 
   1   2  28      194.15      178.56      6.87 o 
  -1   3  28      274.79      260.70      7.41 o 
   0   3  28       81.18       76.47      6.73 o 
   1   3  28        7.83        8.51      4.02 o 
  -1   1  29      280.91      288.99      5.15 o 
   0   1  29      342.29      346.45      8.66 o 
   1   1  29       72.80       72.77      4.56 o 
   0   2  29       27.37       24.45      2.85 o 
                                                 
